# Supplementary material for: Physical activity and sedentary behaviour research in Thailand: a systematic scoping review
Source: BMC Public Health. 2018 Jun 14;18:733. doi: 10.1186/s12889-018-5643-y (PMC6001063; doi:10.1186/s12889-018-5643-y)
Supplement: Supplementary file 2 — Data extraction table. The detailed table of all data extracted from each study included in this review. (XLSX 245 kb) [file 12889_2018_5643_MOESM2_ESM.xlsx]

## Sheet: Extracted data
Reference no.	Study	Year	Title	Publication type	Full-text availability	Language of the full-text	Abstract availability	Language of the abstract	Primary/secondary search	Study design	Research method	Study sample and study population																	Data collection method	Measure of physical activity (PA)				Measure of sedentary behaviour (SB)				Other PA or SB related measure				Intervention description		Study topic
												Sample size	Sample type	Sex	Infants, Toddlers	Children	Adolescents	Adults	Older Adults	Rural region	Urban region	Bangkok	Central Thailand	Northern Thailand	Northeast Thailand	Southern Thailand	Population group (non-clinical/clinical)	Population group (specific)		Type	Device/questionnaire description	Domain/type of PA	Validated (Yes/No)	Type	Device/questionnaire description	Domain/type of PA	Validated (Yes/No)	Type	Device/questionnaire description	Variables assessed	Validated (Yes/No)	Intervention type (general)	Intervention type (specific)	Study focus (PA, SB, or both)	Prevalence study (Yes/No)	Study on determinants/correlates of PA and/or SB	Study of outcomes of PA and/or SB	Validation of a PA- and/or SB-related measure	Includes prevalence of PA and or SB (Yes/No)
1	A-piwong Chalong (2011)	2011	Exercise behaviours of students at university of Thai Chamber of Commerce	Master's thesis	Yes	Thai	Yes	Both	Secondary	Cross-sectional study	Quantitative	400	Probability sample (random, interval/systematic, stratified, cluster, multi-stage)	both	No	No	No	Yes	No	No	Yes	Yes	No	No	No	No	Non-clinical	University students	Self-administered (paper based)	Questionnaire	Single-item	Exercise	Yes	n/a	n/a	n/a	n/a	Questionnaire	Multi-item	Knowledge-Attitude-Behaviour of Exercise	Yes	n/a	n/a	PA	No	Socio-demographic	No	No	Yes
2	Adulyanon, S., et al. (1996)	1996	"Oral impacts affecting daily performance in a low dental disease Thai population." Community Dentistry and Oral Epidemiology 24(6): 385-389.	Journal article	Yes	English	Yes	English	Primary	Cross-sectional study	Quantitative	501	Non-probability sample (quota, purposive, convenience)	both	No	No	No	Yes	No	Yes	No	No	No	No	Yes	No	Non-clinical	General	Face-to-face interview	Questionnaire	Not specified	Total	No	n/a	n/a	n/a	n/a	n/a	n/a	n/a	n/a	n/a	n/a	PA	Yes	No	No	No	No
3	Aekplakorn, W., et al. (2015)	2015	"Dietary Pattern and Metabolic Syndrome in Thai Adults." Journal of Nutrition and Metabolism 2015.	Journal article	Yes	English	Yes	English	Primary	Cross-sectional study	Quantitative	5872	Probability sample (random, interval/systematic, stratified, cluster, multi-stage)	both	No	No	No	Yes	No	Yes	Yes	Yes	Yes	Yes	Yes	Yes	Non-clinical	General	Self-administered (paper based)	Questionnaire	GPAQ	Total	Yes	n/a	n/a	n/a	n/a	n/a	n/a	n/a	n/a	n/a	n/a	PA	No	Socio-demographic, and Health behavioural and lifestyle	No	No	Yes
4	Ahmed, S. M., et al. (2009)	2009	"Clustering of chronic non-communicable disease risk factors among selected Asian populations: levels and determinants." Global Health Action 2: 68-75.	Journal article	Yes	English	Yes	English	Primary	Cross-sectional study	Quantitative	2000	Non-probability sample (quota, purposive, convenience)	both	No	No	No	No	Yes	Yes	No	No	Yes	No	No	No	Non-clinical	General	Self-administered (paper based)	Questionnaire	Not specified	Total	No	n/a	n/a	n/a	n/a	n/a	n/a	n/a	n/a	n/a	n/a	PA	No	Socio-demographic	No	No	Yes
5	Akkayagorn, L., et al. (2009)	2009	"Cognitive profiles, hormonal replacement therapy and related factors in Thai menopausal women." Asian Biomedicine 3(4): 439-444.	Journal article	Yes	English	Yes	English	Primary	Cross-sectional study	Quantitative	210	Non-probability sample (quota, purposive, convenience)	females	No	No	No	Yes	Yes	No	Yes	Yes	No	No	No	No	Non-clinical	Menopausal	Self-administered (paper based)	Questionnaire	Not specified	Exercise	No	n/a	n/a	n/a	n/a	n/a	n/a	n/a	n/a	n/a	n/a	PA	No	Psychological	No	No	Yes
6	Amini, M., et al. (2009)	2009	Childhood obesity and physical activity patterns in an urban primary school in thailand	Journal article	Yes	English	Yes	English	Primary	Cross-sectional study	Quantitative	85	Probability sample (random, interval/systematic, stratified, cluster, multi-stage)	both	No	Yes	No	No	No	No	Yes	No	Yes	No	No	No	Non-clinical	Obese/overweight	Face-to-face interview	PA diary	Routine activity checklist	Total	No	PA/SB diary	Routine activity checklist	Total	No	n/a	n/a	n/a	n/a	n/a	n/a	Both	No	Physical health and functioning	No	No	Yes
7	Amitrapai Y. (2007)	2007	Effect of exercise programs on weight and health related fitness of Pratham Suksa 5-6 level over nutritional status students in Banbanglen school, Banglen district, Nakhonpathom province. [thesis]	Master's thesis	No	Thai	No	Both	Secondary	Intervention trial	Quantitative	40	Non-probability sample (quota, purposive, convenience)	both	No	Yes	No	No	No	No	Yes	No	Yes	No	No	No	Non-clinical	Primary school students	n/a	n/a	n/a	n/a	n/a	n/a	n/a	n/a	n/a	n/a	n/a	n/a	n/a	Exercise Intervention	Exercise program	PA	No	No	Physical health and functioning, and Physical skills, abilities, and fitness	No	No
8	Amnatsatsue, K. (2002)	2002	Measurement of physical function in Thai older adults, University of North Carolina at Chapel Hill. Ph.D.: 198 p-198 p.	Doctoral thesis	Yes	English	Yes	English	Primary	Cross-sectional study	Quantitative	222	Non-probability sample (quota, purposive, convenience)	both	No	No	No	No	Yes	No	Yes	Yes	No	No	No	No	Non-clinical	General	Self-administered (paper based)	Questionnaire	Not specified	Exercise	No	n/a	n/a	n/a	n/a	n/a	n/a	n/a	n/a	n/a	n/a	PA	No	Physical skills, abilities, and fitness	No	No	Yes
9	Amornsriwatanakul et al (2016)	2016	Results From Thailand’s 2016 Report Card on Physical Activity for Children and Youth	Journal article	Yes	English	Yes	English	Secondary	Cross-sectional study	Quantitative	16941	Probability sample (random, interval/systematic, stratified, cluster, multi-stage)	both	No	Yes	Yes	Yes	No	Yes	Yes	Yes	Yes	Yes	Yes	Yes	Non-clinical	Primary and secondary school students, and school principals	Face-to-face interview and Self-administered (paper based)	Questionnaire	Thailand Physical Activity Children Survey-Student Questionnaire (TPACS-SQ)	Total	Yes	Questionnaire	Thailand Physical Activity Children Survey-Student Questionnaire (TPACS-SQ)	Total	Yes	Questionnaire	Thailand Physical Activity Children Survey-School Principal Questionnaire (TPACS-SPQ)	n/a	Yes	n/a	n/a	Both	Yes	No	No	No	No
10	Andrews, A. (2014)	2014	Factors affecting adult obesity in a large city in Thailand. US, ProQuest Information & Learning. 74.	Doctoral thesis	Yes	English	Yes	English	Primary	Cross-sectional study	Qualitative	20	Non-probability sample (quota, purposive, convenience)	both	No	No	No	Yes	No	No	Yes	No	No	No	No	Yes	Non-clinical	Obese/overweight	Face-to-face interview	Questionnaire	Not specified	Exercise	No	n/a	n/a	n/a	n/a	n/a	n/a	n/a	n/a	n/a	n/a	PA	No	Physical health and functioning	No	No	Yes
11	Anek, A. and N. Bunyaratavej (2015)	2015	Effects of circuit aerobic step exercise program on musculoskeletal for prevention of falling and enhancement of postural balance in postmenopausal women	Journal article	Yes	English	Yes	Both	Primary	Intervention trial	Quantitative	52	Non-probability sample (quota, purposive, convenience)	females	No	No	No	Yes	No	No	Yes	Yes	No	No	No	No	Non-clinical	Postmenopausal	n/a	n/a	n/a	n/a	n/a	n/a	n/a	n/a	n/a	n/a	n/a	n/a	n/a	Exercise Intervention	Circuit aerobic step	PA	No	No	Physical health and functioning	No	No
12	Anek, A., et al. (2015)	2015	Effects of aerobic step combined with resistance training on biochemical bone markers, health-related physical fitness and balance in working women	Journal article	Yes	English	Yes	Both	Primary	Intervention trial	Quantitative	60	Non-probability sample (quota, purposive, convenience)	females	No	No	No	Yes	No	No	Yes	Yes	No	No	No	No	Non-clinical	University staff	n/a	n/a	n/a	n/a	n/a	n/a	n/a	n/a	n/a	n/a	n/a	n/a	n/a	Exercise Intervention	Aerobic step combined with resistance	PA	No	No	Physical health and functioning	No	No
13	Angkurawaranon, C., et al. (2015)	2015	"Living in an urban environment and non-communicable disease risk in Thailand: Does timing matter?" Health & Place 33: 37-47.	Journal article	Yes	English	Yes	English	Primary	Cross-sectional study	Quantitative	3516	Non-probability sample (quota, purposive, convenience)	both	No	No	No	Yes	No	Yes	Yes	No	No	Yes	No	No	Non-clinical	Health care workers	Face-to-face interview	Questionnaire	WHO STEPS	Total	Yes	n/a	n/a	n/a	n/a	n/a	n/a	n/a	n/a	n/a	n/a	PA	No	Socio-demographic	No	No	No
14	Ar-Yuwat, S., et al. (2013)	2013	Determinants of physical activity in primary school students using the health belief model	Doctoral thesis + Journal article	Yes	English	Yes	English	Primary	Cross-sectional study	Quantitative	123	Probability sample (random, interval/systematic, stratified, cluster, multi-stage)	both	No	Yes	Yes	No	No	No	Yes	No	No	Yes	No	No	Non-clinical	Primary school students	Self-administered (paper based)	Questionnaire	Physical Activity Questionnaire for Older Children	Total	Yes	n/a	n/a	n/a	n/a	Questionnaire	Cues, Perceived Benefits and Barriers to Physical Activity Questionnaire	n/a	Yes	n/a	n/a	PA	No	Socio-demographic and Psychological	No	No	Yes
15	Aree et al (2007)	2007	Nutritional status, food consumption, and physical activity in adolescents: A pilot study. Nurs J. 2007; 34(2): 98-105.	Journal article	No	Thai	No	Both	Secondary	Cross-sectional study	Quantitative	5773	Non-probability sample (quota, purposive, convenience)	both	No	No	Yes	No	No	No	Yes	No	No	Yes	No	No	Non-clinical	Primary school, and junior high school students	Self-administered (paper based)	Questionnaire	Not specified	Total	Yes	n/a	n/a	n/a	n/a	n/a	n/a	n/a	n/a	n/a	n/a	PA	No	Physical health and functioning	No	No	Yes
16	Aree-Ue Suparb & Monrudee Petlamul (2013)	2013	Osteoporosis Knowledge, Health Beliefs, and Preventive Behavior: A Comparison Between Younger and Older Women Living in a Rural Area, Health Care for Women International, 34:12, 1051-1066	Journal article	No	English	Yes	English	Primary	Cross-sectional study	Quantitative	187	Probability sample (random, interval/systematic, stratified, cluster, multi-stage)	females	No	No	No	Yes	Yes	Yes	No	No	No	No	No	Yes	Non-clinical	General	Self-administered (paper based)	Questionnaire	Osteoporosis Preventive Behavior Questionnaire (OPBQ)	Exercise	Yes	n/a	n/a	n/a	n/a	Questionnaire	Osteoporosis Knowledge Test-Exercise (OKT-Exercise), Osteoporosis Self-Efficacy Scale-Exercise (OSES-Exercise), Perceived Benefits/Barriers of Exercise	n/a	Yes	n/a	n/a	PA	No	Socio-demographic	No	No	Yes
17	Aree-Ue, S. and L. Pothiban (2003)	2003	"Osteoporosis knowledge, osteoporosis prevention behavior, and bone mass in older adults living in Chiang Mai." Thai Journal of Nursing Research 7(1): 1-11.	Journal article	No	English	Yes	Both	Primary	Cross-sectional study	Quantitative	111	Non-probability sample (quota, purposive, convenience)	both	No	No	No	No	Yes	No	Yes	No	No	Yes	No	No	Non-clinical	General	Self-administered (paper based)	Questionnaire	Modified Self-Report Athletic Pursuits Questionnaire	Exercise	Yes	n/a	n/a	n/a	n/a	n/a	n/a	n/a	n/a	n/a	n/a	PA	No	Physical health and functioning	No	No	Yes
18	Aree-Ue, S., et al. (2005)	2005	Join the Movement to Have Healthy Bone Project (JHBP): Changing behavior among older women in Thailand	Journal article	Yes	English	Yes	English	Primary	Intervention trial	Quantitative	55	Non-probability sample (quota, purposive, convenience)	females	No	No	No	No	Yes	No	Yes	No	No	Yes	No	No	Non-clinical	General	Objective measurement	Pedometer	FreeStyle PacerPro	Walking	Yes	n/a	n/a	n/a	n/a	n/a	n/a	n/a	n/a	PA increase intervention	JHBP educational intervention program	PA	No	No	Physical activity	No	Yes
19	Artitdit, P., et al. (2013)	2013	Effect of Dietary and Physical Activity Intervention in Overweight and Obese Thai Adults	Conference abstract	n/a	n/a	Yes	English	Primary	Intervention trial	Quantitative	60	Non-probability sample (quota, purposive, convenience)	both	No	No	No	Yes	No	No	Yes	Yes	No	No	No	No	Non-clinical	Obese/overweight	Self-administered (paper based)	Questionnaire	Not specified	Total	No	n/a	n/a	n/a	n/a	n/a	n/a	n/a	n/a	Exercise Intervention	Moderate-intensity physical activity sessions	PA	No	No	Physical activity	No	Yes
20	Asawachaisuwikrom, W. (2003)	2003	Physical activity and its predictors among older Thai adults	Doctoral thesis + Journal article	Yes	English	Yes	English	Secondary	Cross-sectional study	Quantitative	112	Probability sample (random, interval/systematic, stratified, cluster, multi-stage)	both	No	No	No	No	Yes	Yes	Yes	No	Yes	No	No	No	Non-clinical	General	Face-to-face interview	Questionnaire	Physical Activity Questionnaire (PAQ)	Domestic, Leisure-time, and Sports	Yes	n/a	n/a	n/a	n/a	Questionnaire	Exercise Benefits/Barriers Scales (EBBS), Exercise Self-Efficacy Scale (S-E Scale), Family Support Questionnaire, Neighborhood Environment Scale, and Convenient Facilities Scale	n/a	Yes	n/a	n/a	PA	No	Socio-demographic, Psychological, Social and culture, and Physical environment	No	No	Yes
21	Asawachaisuwikrom, W. (2004)	2004	Factors influencing physical activity among older adults in Saensuk sub-district, Chonburi province. Journal of Thai Health Promotion, 2(3-4), 43-57.	Report	No	Thai	No	Both	Secondary	Cross-sectional study	Quantitative	259	Probability sample (random, interval/systematic, stratified, cluster, multi-stage)	both	No	No	No	No	Yes	No	Yes	No	Yes	No	No	No	Non-clinical	General	Face-to-face interview	Questionnaire	Multi-item	Domestic, Leisure-time, and Sports/Exercise	Yes	n/a	n/a	n/a	n/a	Questionnaire	Exercise Benefits/Barriers Scales (EBBS), and Neighborhood Environment Scale	n/a	Yes	n/a	n/a	PA	No	Socio-demographic, Psychological, and Physical environment	No	No	Yes
22	Assantachai, P. and N. Maranetra (2003)	2003	"Nationwide Survey of the Health Status and Quality of Life of Elderly Thais Attending Clubs for the Elderly." Journal of the Medical Association of Thailand 86(10): 938-946.	Journal article	No	English	Yes	Both	Primary	Cross-sectional study	Quantitative	1811	Probability sample (random, interval/systematic, stratified, cluster, multi-stage)	both	No	No	No	No	Yes	Yes	Yes	Yes	Yes	Yes	Yes	Yes	Non-clinical	General	Face-to-face interview	Questionnaire	Not specified	Exercise	No	n/a	n/a	n/a	n/a	n/a	n/a	n/a	n/a	n/a	n/a	PA	No	Psychological	No	No	Yes
23	Assantachai, P., et al. (2006)	2006	"Body composition: Gender-specific risk factor of reduced quantitative ultrasound measures in older people." Osteoporosis International 17(8): 1174-1181.	Journal article	Yes	English	Yes	English	Primary	Cross-sectional study	Quantitative	699	Probability sample (random, interval/systematic, stratified, cluster, multi-stage)	both	No	No	No	No	Yes	Yes	No	No	Yes	Yes	No	No	Non-clinical	General	Face-to-face interview	Questionnaire	Not specified	Exercise	No	n/a	n/a	n/a	n/a	n/a	n/a	n/a	n/a	n/a	n/a	PA	No	Physical health and functioning	No	No	Yes
24	Atchara, P., et al. (2014)	2014	Associations between Physical Activity, Functional Fitness, and Mental Health among Older Adults in Nakornpathom, Thailand	Journal article	Yes	English	Yes	English	Primary	Cross-sectional study	Quantitative	266	Non-probability sample (quota, purposive, convenience)	both	No	No	No	No	Yes	Yes	No	No	Yes	No	No	No	Non-clinical	General	Self-administered (paper based)	Questionnaire	GPAQ	Total	Yes	Questionnaire	GPAQ	Total	Yes	n/a	n/a	n/a	n/a	n/a	n/a	Both	No	Physical skills, abilities, and fitness, and Psychological	No	No	Yes
25	Aung, M. N., et al. (2012)	2012	Assessing awareness and knowledge of hypertension in an at-risk population in the Karen ethnic rural community, Thasongyang, Thailand. International Journal of General Medicine. 5: 553-561.	Journal article	Yes	English	Yes	English	Primary	Cross-sectional study	Quantitative	298	Non-probability sample (quota, purposive, convenience)	both	No	No	No	Yes	Yes	Yes	No	No	No	Yes	No	No	Non-clinical	Hill tribe	Face-to-face interview	Questionnaire	Two-item	Work-related	No	Questionnaire	Single-item	Work-related	No	Questionnaire	Single-item	Knowledge/awareness	No	n/a	n/a	Both	Yes	No	No	No	No
26	Angsusuknarumol Chaiya (2000)	2000	Exercise for health behavior of community college students in Northern colleges of Physical Education ไชยา อังศุสุกนฤมล. พฤติกรรมการออกกำลังกายเพื่อสุขภาพของนักศึกษาวิทยาลัยชุมชนในวิทยาลัยพลศึกษาเขตภาคเหนือ. (พลศึกษา). บัณฑิตวิทยาลัย มหาวิทยาลัยศรีนรินทรวิโรฒ. ปริญญานิพนธ์กศ.ม. 2543.	Master's thesis	No	Thai	No	Both	Secondary	Cross-sectional study	Quantitative	304	Probability sample (random, interval/systematic, stratified, cluster, multi-stage)	both	No	No	No	Yes	No	Yes	Yes	No	No	Yes	No	No	Non-clinical	Undergraduate university students	Self-administered (paper based)	Questionnaire	Multi-item	Exercise	Yes	n/a	n/a	n/a	n/a	Questionnaire	Multi-item	Knowledge-Attitude-Behaviour of Exercise	Yes	n/a	n/a	PA	No	Socio-demographic, Psychological, and Knowledge	No	No	Yes
27	Aunprom-me, Srisaowalak and Sinsakchon et al (2012)	2012	Self-efficacy, decisional balance, and stages of change in physical activity among first year nursing students	Journal article	Yes	Thai	Yes	Both	Secondary	Cross-sectional study	Quantitative	110	Non-probability sample (quota, purposive, convenience)	both	No	No	No	Yes	No	No	Yes	No	No	No	Yes	No	Non-clinical	Nurses/nursing students	Self-administered (paper based)	Questionnaire	Physical Activity Stages of Change	Total	Yes	n/a	n/a	n/a	n/a	Questionnaire	Physical Activity Self-Efficacy, and Physical activity Decisional Balance	n/a	Yes	n/a	n/a	PA	No	Psychological	No	No	Yes
28	Aunprom-me, Srisaowalak and Sinsakchon (2015)	2015	Physical Activity in Graduating Fourth Year Nursing Students: A comparative study using the Transtheoretical Model and the Stages of Change	Conference paper	No	English	Yes	English	Secondary	Cross-sectional study	Quantitative	106	Non-probability sample (quota, purposive, convenience)	both	No	No	No	Yes	No	No	Yes	No	No	No	Yes	No	Non-clinical	Nurses/nursing students	Self-administered (paper based)	Questionnaire	Physical Activity Stages of Change	Total	Yes	n/a	n/a	n/a	n/a	Questionnaire	Physical Activity Self-Efficacy, Physical activity Decisional Balance, and Physical Activity Processes of Change	n/a	Yes	n/a	n/a	PA	Yes	No	No	No	No
29	Auvichayapat et al (2008)	2008	Effectiveness of green tea on weight reduction in obese Thais: A randomized, controlled trial	Journal article	Yes	English	Yes	English	Secondary	Intervention trial	Quantitative	60	Non-probability sample (quota, purposive, convenience)	both	No	No	No	Yes	No	No	Yes	No	No	No	Yes	No	Non-clinical	Obese/overweight	Self-administered (paper based)	Questionnaire	IPAQ short form	Total	Yes	n/a	n/a	n/a	n/a	n/a	n/a	n/a	n/a	n/a	n/a	PA	No	No	Physical activity	No	No
30	Awikunprasert, C., et al. (2012)	2012	Therapeutic use of music and exercise program on the quality of life in thai cancer patients	Journal article	Yes	English	Yes	English	Primary	Intervention trial	Quantitative	21	Non-probability sample (quota, purposive, convenience)	both	No	No	No	Yes	Yes	n/a	n/a	No	No	No	Yes	No	Clinical	Cancer patients	Self-administered (paper based)	n/a	n/a	n/a	n/a	n/a	n/a	n/a	n/a	n/a	n/a	n/a	n/a	Exercise Intervention	Walking or Tai Chi Chuan	PA	No	No	Psychological	No	No
31	Ayudthaya, W. C. N. and T. Kritpet (2015)	2015	Effects of low impact aerobic dance and fitball training on bone resorption and health-related physical fitness in Thai working women	Journal article	Yes	English	Yes	English	Primary	Intervention trial	Quantitative	47	Non-probability sample (quota, purposive, convenience)	females	No	No	No	Yes	No	No	Yes	Yes	No	No	No	No	Non-clinical	Working people	n/a	n/a	n/a	n/a	n/a	n/a	n/a	n/a	n/a	n/a	n/a	n/a	n/a	Exercise Intervention	Low impact aerobic dance and fitball	PA	No	No	Physical health and functioning, and Physical skills, abilities, and fitness	No	No
32	Baiya, N., et al. (2014)	2014	A Correlational Study of Physical Activity Comparing Thai Children With and Without Congenital Heart Disease	Journal article	Yes	English	Yes	Both	Primary	Cross-sectional study	Quantitative	320	Non-probability sample (quota, purposive, convenience)	both	No	Yes	No	Yes	No	n/a	n/a	No	No	Yes	No	No	Non-clinical	Congenital Heart Disease	Face-to-face interview	Questionnaire	Modified Thai Adolescent’s Physical Activity Questionnaire	Total	Yes	Questionnaire	Modified Thai Adolescent’s Physical Activity Questionnaire	Screen time (TV/Computer)	Yes	Questionnaire	Child Health Status Questionnaire-Forms I and II, Parental Knowledge about School-aged Children Physical Activity Scale, Perceived Self-efficacy to Physical Activity Questionnaire	n/a	Yes	n/a	n/a	Both	No	Physical health and functioning, Psychological, Knowledge, and General health	No	No	Yes
33	Bandasak, R., et al. (2011)	2011	"Association between hypertension and stroke among Young Thai adults in Bangkok, Thailand." Southeast Asian Journal of Tropical Medicine and Public Health 42(5): 1241-1248.	Journal article	Yes	English	Yes	English	Primary	Case-control study	Quantitative	196	Non-probability sample (quota, purposive, convenience)	both	No	No	No	Yes	No	No	Yes	Yes	No	No	No	No	Non-clinical	Stroke	Self-administered (paper based)	Questionnaire	Not specified	Exercise	No	n/a	n/a	n/a	n/a	n/a	n/a	n/a	n/a	n/a	n/a	PA	No	Physical health and functioning	No	No	Yes
34	Banks, E., et al. (2011)	2011	Relationship of obesity to physical activity, domestic activities, and sedentary behaviours: Cross-sectional findings from a national cohort of over 70,000 Thai adults	Journal article	Yes	English	Yes	English	Primary	Cross-sectional study	Quantitative	74981	Non-probability sample (quota, purposive, convenience)	both	No	No	No	Yes	No	Yes	Yes	Yes	Yes	Yes	Yes	Yes	Non-clinical	Sukhothai Thammathirat Open University (STOU) students	Self-administered (paper based)	Questionnaire	Multi-item	Exercise and domestic	Yes	Questionnaire	Single-item	Screen and sitting time	No	n/a	n/a	n/a	n/a	n/a	n/a	Both	No	Physical health and functioning	No	No	Yes
35	Banwell, C., et al. (2009)	2009	"Body mass index and health-related behaviours in a national cohort of 87 134 Thai open university students." Journal of Epidemiology and Community Health 63(5): 366-372.	Journal article	Yes	English	Yes	English	Primary	Cross-sectional study	Quantitative	87134	Non-probability sample (quota, purposive, convenience)	both	No	No	No	Yes	No	Yes	Yes	Yes	Yes	Yes	Yes	Yes	Non-clinical	Sukhothai Thammathirat Open University (STOU) students	Self-administered (paper based)	Questionnaire	Multi-item	Exercise and domestic	No	Questionnaire	Single-item	Screen time (TV/Computer)	No	n/a	n/a	n/a	n/a	n/a	n/a	Both	No	Physical health and functioning	No	No	Yes
36	Bhoopat, L., et al. (2010)	2010	"Low vegetable intake is strongly associated with venous thromboembolism in Thai population." Blood Coagulation and Fibrinolysis 21(8): 758-763.	Journal article	Yes	English	Yes	English	Primary	Case-control study	Quantitative	292	Non-probability sample (quota, purposive, convenience)	both	No	No	No	Yes	Yes	No	Yes	Yes	No	No	No	No	Clinical	Venous thromboembolism (VTE)	Face-to-face interview	Questionnaire	Multi-item	Exercise	No	n/a	n/a	n/a	n/a	n/a	n/a	n/a	n/a	n/a	n/a	PA	No	Physical health and functioning	No	No	Yes
37	Bhuripanyo, K., et al. (2000)	2000	"A 5-year prospective study of conventional risk factors of coronary artery disease in Shinawatra employees : A preliminary prevalence survey of 3,615 employees." Journal of the Medical Association of Thailand 83(SUPPL. 2): S98-S105.	Journal article	No	English	Yes	Both	Primary	Cross-sectional study	Quantitative	3615	Non-probability sample (quota, purposive, convenience)	both	No	No	No	Yes	No	No	Yes	Yes	No	No	No	No	Non-clinical	Shinawatra employees	Self-administered (paper based)	Questionnaire	Not specified	Exercise	No	n/a	n/a	n/a	n/a	n/a	n/a	n/a	n/a	n/a	n/a	PA	Yes	No	No	No	No
38	Binhosen, V., et al. (2003)	2003	Physical activity and health related quality of life among the urban Thai elderly	Journal article	Yes	English	Yes	Both	Primary	Cross-sectional study	Quantitative	350	Non-probability sample (quota, purposive, convenience)	both	No	No	No	No	Yes	No	Yes	No	No	Yes	No	No	Non-clinical	General	Face-to-face interview	Questionnaire	Physical Activity Scale for the Elderly (PASE)	Total	Yes	n/a	n/a	n/a	n/a	n/a	n/a	n/a	n/a	n/a	n/a	PA	No	General health	No	No	Yes
39	Boonchuaykuakul Jinda (2005)	2005	Effectiveness of applying the transtheoretical model to improve physical activity behavior of university students	Doctoral thesis	Yes	English	Yes	English	Primary	Cross-sectional study, Intervention trial	Mixed	8	Non-probability sample (quota, purposive, convenience)	both	No	No	No	Yes	No	No	Yes	Yes	No	No	No	No	Non-clinical	University students	Self-administered (paper based), and Focus group	Questionnaire	Physical Activity Stages Algorithm, and IPAQ	Total	Yes	n/a	n/a	n/a	n/a	Questionnaire	Physical Activity Self-Efficacy, Physical activity Decisional Balance, and Physical Activity Processes of Change	n/a	Yes	PA increase intervention	Stage-matched interventions	PA	No	Socio-demographic, and Physical health and functioning	Psychological, and Physical activity	No	Yes
40	Boonkwamdee, S (1998)	1998	A study of health behavior of overweight persons in Bangkok metropolis. Unpublished master’s thesis, Mahidol University, Bangkok, Thailand	Master's thesis	No	Thai	No	Both	Secondary	Cross-sectional study	Quantitative	210	Probability sample (random, interval/systematic, stratified, cluster, multi-stage)	both	No	No	Yes	Yes	No	No	Yes	Yes	No	No	No	No	Non-clinical	Obese/overweight	Face-to-face interview	Questionnaire	Multi-item	Total and exercise	Yes	n/a	n/a	n/a	n/a	n/a	n/a	n/a	n/a	n/a	n/a	PA	Yes	No	No	No	No
41	Boonrat Nuanjan (2004)	2004	Relationships among personal factors, spouse support and physical activity of postpartum women	Master's thesis	Yes	Thai	Yes	Both	Secondary	Cross-sectional study	Quantitative	120	Probability sample (random, interval/systematic, stratified, cluster, multi-stage)	females	No	No	No	Yes	No	No	Yes	Yes	No	No	No	No	Non-clinical	Postpartum women	Self-administered (paper based)	Questionnaire	Multi-item	Total	Yes	n/a	n/a	n/a	n/a	n/a	n/a	n/a	n/a	n/a	n/a	PA	No	Socio-demographic, Psychological, and Social and culture	No	No	Yes
42	Boonrin et al (2015)	2015	Predictive factors on exercise behaviours of nursing students	Journal article	Yes	Thai	Yes	Both	Secondary	Cross-sectional study	Quantitative	381	Probability sample (random, interval/systematic, stratified, cluster, multi-stage)	both	No	No	No	Yes	No	No	Yes	Yes	No	No	No	No	Non-clinical	Nurses/nursing students	Self-administered (paper based)	Questionnaire	Not specified	Exercise	No	n/a	n/a	n/a	n/a	Questionnaire	Multi-item	Knowledge-Attitude-Behaviour-Social and Environmental Supporting Factors to Exercise	Yes	n/a	n/a	PA	No	Socio-demographic, Psychological, Social and culture, Physical environment, Knowledge, and Policy	No	No	Yes
43	Boonyaratavej, N., et al. (2001)	2001	Physical activity and risk factors for hip fractures in Thai women	Journal article	Yes	English	Yes	English	Primary	Case-control study	Quantitative	453	Non-probability sample (quota, purposive, convenience)	females	No	No	No	Yes	Yes	No	Yes	Yes	No	No	No	No	Non-clinical	Hip or knee fracture	Face-to-face interview	Questionnaire	Two-item	Total	Yes	n/a	n/a	n/a	n/a	n/a	n/a	n/a	n/a	n/a	n/a	PA	No	Physical health and functioning	No	No	Yes
44	Buarapha Sairung (2004)	2004	Relationships between personal factors, perception of symptoms severity, self-efficacy, social support and physical activity in patients with chronic heart failure	Master's thesis	Yes	Thai	Yes	Both	Secondary	Cross-sectional study	Quantitative	120	Probability sample (random, interval/systematic, stratified, cluster, multi-stage)	both	No	No	No	Yes	No	Yes	No	No	Yes	No	No	No	Clinical	Chronic heart failure	Self-administered (paper based)	Questionnaire	Multi-item	Total	Yes	n/a	n/a	n/a	n/a	n/a	n/a	n/a	n/a	n/a	n/a	PA	No	Socio-demographic, Psychological, and Social and culture	No	No	Yes
45	Bunprajun, T., et al (2013)	2013	Lifelong Physical Activity Prevents Aging-Associated Insulin Resistance in Human Skeletal Muscle Myotubes via Increased Glucose Transporter Expression	Journal article	Yes	English	Yes	English	Primary	Cross-sectional study	Quantitative	15	Non-probability sample (quota, purposive, convenience)	males	No	No	No	Yes	No	n/a	n/a	n/a	n/a	n/a	n/a	n/a	Non-clinical	Young active, middle-aged sedentary, and middle-aged active	n/a	n/a	n/a	n/a	n/a	n/a	n/a	n/a	n/a	n/a	n/a	n/a	n/a	n/a	n/a	Both	No	Physical health and functioning	No	No	No
46	Buranrak Orawan (2000)	2000	Effect of Chi-kung exercise on chest expansion and lung volume in elderly people	Journal article	Yes	Thai	Yes	Both	Secondary	Intervention trial	Quantitative	25	Non-probability sample (quota, purposive, convenience)	both	No	No	No	No	Yes	No	Yes	No	No	No	Yes	No	Non-clinical	General	n/a	n/a	n/a	n/a	n/a	n/a	n/a	n/a	n/a	n/a	n/a	n/a	n/a	Exercise Intervention	Chi-Kung	PA	No	No	Physical health and functioning	No	No
47	Buranruk Orawan and Wichai Eungpinitpong (2013)	2013	Effects of ruesidadton, chikung, and combination exercises on stress and quality of life in sedentary women	Journal article	Yes	Thai	Yes	Both	Secondary	Intervention trial	Quantitative	39	Probability sample (random, interval/systematic, stratified, cluster, multi-stage)	females	No	No	No	Yes	No	n/a	n/a	n/a	n/a	n/a	n/a	n/a	Non-clinical	Sedentary	n/a	n/a	n/a	n/a	n/a	n/a	n/a	n/a	n/a	n/a	n/a	n/a	n/a	Exercise Intervention	Ruesidadton, Chi Kung and combination	PA	No	No	Psychological	No	No
48	Buranruk, O., et al. (2010)	2010	Thai yoga as an appropriate alternative physical activity for older adults	Journal article	Yes	English	Yes	English	Primary	Measurement study	Quantitative	14	Non-probability sample (quota, purposive, convenience)	both	No	No	No	Yes	No	No	Yes	No	No	No	Yes	No	Non-clinical	General	n/a	n/a	n/a	n/a	n/a	n/a	n/a	n/a	n/a	n/a	n/a	n/a	n/a	n/a	n/a	PA	No	No	No	No	No
49	Butraprom C. (2002)	2002	Factors affecting internet addiction behavior of adolescence in Bangkok Metropolis [thesis]. Bangkok: Chulalongkorn University	Master's thesis	No	Thai	No	Both	Secondary	Cross-sectional study	Mixed	300	Probability sample (random, interval/systematic, stratified, cluster, multi-stage)	both	No	No	Yes	No	No	No	Yes	Yes	No	No	No	No	Non-clinical	Young people who use internet at internet café and primary-secondary-university students using internet in computer lab at school or university	Face-to-face interview and Self-administered (paper based)	n/a	n/a	n/a	n/a	Questionnaire	Multi-item	Internet/Social network use	Yes	n/a	n/a	n/a	n/a	n/a	n/a	SB	No	Socio-demographic, Psychological, and Social and culture	No	No	Yes
50	Chadchavalpanichaya, N. and N. Intaratep (2010)	2010	Exercise behavior and knowledge among the DM type II patients	Journal article	Yes	English	Yes	Both	Primary	Cross-sectional study	Quantitative	196	Non-probability sample (quota, purposive, convenience)	both	No	No	No	Yes	Yes	No	Yes	Yes	No	No	No	No	Clinical	Diabetes type II	Face-to-face interview	Questionnaire	Not specified	Exercise	No	n/a	n/a	n/a	n/a	n/a	n/a	n/a	n/a	n/a	n/a	PA	No	Socio-demographic, Physical health and functioning, Psychological, and Knowledge	No	No	Yes
51	Chanavirut, R., et al. (2006)	2006	Yoga exercise increases chest wall expansion and lung volumes in young healthy Thais	Journal article	Yes	English	Yes	English	Primary	Intervention trial	Quantitative	58	Non-probability sample (quota, purposive, convenience)	both	No	No	No	Yes	No	No	Yes	No	No	No	Yes	No	Non-clinical	Undergraduate university students	n/a	n/a	n/a	n/a	n/a	n/a	n/a	n/a	n/a	n/a	n/a	n/a	n/a	Exercise Intervention	Thai yoga	PA	No	No	Physical health and functioning	No	No
52	Chanchalor, S. (2013)	2013	Online games and Thai youth case studies of impact	Journal article	Yes	English	Yes	English	Primary	Cross-sectional study	Quantitative	2120	Not reported	both	No	No	Yes	No	No	n/a	n/a	Yes	Yes	No	Yes	No	Non-clinical	Primary, junior high school, and vocational students	Self-administered (paper based)	n/a	n/a	n/a	n/a	Questionnaire	Not specified	Electronic games (i.e. computer, videogame consoles, handheld devices and Internet)	No	n/a	n/a	n/a	n/a	n/a	n/a	SB	No	Physical health and functioning, and Psychological	No	No	Yes
53	Chanruengvanich, W., et al. (2006)	2006	RCT: self-regulated exercise program in transient ischemic attack and minor stroke patients	Journal article	Yes	English	Yes	Both	Primary	Intervention trial	Mixed	62	Non-probability sample (quota, purposive, convenience)	both	No	No	No	Yes	Yes	No	Yes	Yes	No	No	No	No	Clinical	Transient ischemic attacks and minor stroke	n/a	Questionnaire	Physical Activity Questionnaire (PAQ)	Total	Yes	n/a	n/a	n/a	n/a	Questionnaire	Satisfaction with Response to Physical Activity Scale, Opinion about Physical Activity Questionnaire	n/a	Yes	Exercise-combined Intervention	Self-regulated exercise program	PA	No	No	Physical health and functioning, and Physical activity	No	Yes
54	Chansarn, S. (2012)	2012	"Active ageing of elderly people and its determinants: Empirical evidence from Thailand." Asia-Pacific Social Science Review 12(1): 1-18.	Journal article	Yes	English	Yes	English	Primary	Cross-sectional study	Quantitative	20997	Probability sample (random, interval/systematic, stratified, cluster, multi-stage)	both	No	No	No	No	Yes	Yes	Yes	Yes	Yes	Yes	Yes	Yes	Non-clinical	General	Self-administered (paper based)	n/a	n/a	n/a	n/a	n/a	n/a	n/a	n/a	n/a	n/a	n/a	n/a	n/a	n/a	PA	No	General health, Physical health and functioning, Psychological, and Social and cultural	No	No	No
55	Charoenkitkam, V. (2000)	2000	The study of perceived self-efficacy and interpersonal influences to exercise behavior in the elderly with essential hypertension. Unpublished master's thesis, Mahidol University, Bangkok, Thailand.	Master's thesis	No	English	No	Both	Secondary	Cross-sectional study	Quantitative	120	Probability sample (random, interval/systematic, stratified, cluster, multi-stage)	both	No	No	No	No	Yes	No	Yes	No	Yes	No	No	No	Clinical	Hypertension	Face-to-face interview	Questionnaire	Multi-item	Exercise	Yes	n/a	n/a	n/a	n/a	Questionnaire	Perceived Self-efficacy Scale, and Interpersonal Influences Scale	n/a	Yes	n/a	n/a	PA	No	Socio-demographic, Psychological, and Social and culture	No	No	Yes
56	Charoensook Kiattisak (2007)	2007	Factors affecting exercise behaviours of teachers in Nakhonpanom province in academic year 2007	Master's thesis	Yes	Thai	Yes	Both	Secondary	Cross-sectional study	Quantitative	400	Probability sample (random, interval/systematic, stratified, cluster, multi-stage)	both	No	No	No	Yes	No	Yes	Yes	No	No	No	Yes	No	Non-clinical	Teachers/Faculty members	Self-administered (paper based)	Questionnaire	Multi-item	Exercise	Yes	n/a	n/a	n/a	n/a	Questionnaire	Multi-item	Knowledge-Attitude-Behaviour-Social and Environmental Supporting Factors to Exercise	Yes	n/a	n/a	PA	No	Socio-demographic, Psychological, and Social and culture	No	No	Yes
57	Charoenying et al (2006)	2006	Factors affecting exercise behavior of upper secondary level school students in school under the Office of Prachinburi Educational Service Area	Journal article	Yes	Thai	Yes	Both	Secondary	Cross-sectional study	Quantitative	394	Probability sample (random, interval/systematic, stratified, cluster, multi-stage)	both	No	No	Yes	No	No	Yes	No	No	Yes	No	No	No	Non-clinical	Secondary school students	Self-administered (paper based)	Questionnaire	Multi-item	Exercise	Yes	n/a	n/a	n/a	n/a	Questionnaire	Perceived Benefit Scale, Perceived Barrier Scale, Perceived Self-efficacy Scale, Interpersonal Influences Scale, and Situational Influences Scale	n/a	Yes	n/a	n/a	PA	No	Socio-demographic, Physical health and functioning, Psychological, and Social and culture	No	No	Yes
58	Charupash, R. (2015)	2015	The self care behaviors of the western son's in laws Isaan's rural of Thailand. 7th World Conference on Educational Sciences. 197: 2310-2314.	Journal article	Yes	English	Yes	English	Primary	Cross-sectional study	Qualitative	6	Non-probability sample (quota, purposive, convenience)	males	No	No	No	No	No	Yes	No	No	No	No	Yes	No	Non-clinical	Western son-in-law	Face-to-face interview	Questionnaire	Not specified	Exercise	No	n/a	n/a	n/a	n/a	n/a	n/a	n/a	n/a	n/a	n/a	PA	No	No	No	No	No
59	Chawla Nattapon and Alessio Panza (2012)	2012	Assessment of childhood obesity and overweight in Thai children grade 5-9 in BMA bilingual schools, Bangkok, Thailand	Journal article	Yes	English	Yes	English	Secondary	Cross-sectional study	Quantitative	250	Non-probability sample (quota, purposive, convenience)	both	No	No	Yes	No	No	No	Yes	Yes	No	No	No	No	Non-clinical	Bilingual students	Self-administered (paper based)	Questionnaire	Not specified	Total	No	n/a	n/a	n/a	n/a	Questionnaire	Not specified	Knowledge-Attitude-Behaviour of Exercise	No	n/a	n/a	PA	No	Physical health and functioning	No	No	Yes
60	Chidnok et al (2007)	2007	The study of types and obstacle of exercise in personals of Naresuan University วีรพงษ์ ชิดนอก, โอปอร์ วีรพันธุ์, ฐิติกร ศรีเรือง,รัตติพร พาเจริญ, อาภา เพิ่มสุวรรณ. การศึกษารูปแบบกิจกรรมและอุปสรรคต่อการออกกำลังกาย ของบุคลากรมหาวิทยาลัยนเรศวร. วารสารวิทยาลัยวิทยาศาสตร์และเทคโนโลยีการกีฬา ๒๕๕๐; ๗:๑๐๑-๘.	Journal article	No	Thai	No	Both	Secondary	Cross-sectional study	Quantitative	270	Probability sample (random, interval/systematic, stratified, cluster, multi-stage)	both	No	No	No	Yes	No	No	Yes	No	No	Yes	No	No	Non-clinical	University staff	Self-administered (paper based)	Questionnaire	Multi-item	Exercise	No	n/a	n/a	n/a	n/a	n/a	n/a	n/a	n/a	n/a	n/a	PA	Yes	No	No	No	No
61	Chidnok et al (2008)	2008	A study on information of exercise services requirement in students of Naresuan University วีรพงษ์ ชิดนอก, ทวีวัฒน์ เวียงคำ, นิรันดร์ พุกยอด,ปิยะนาฎ นิธิกุล, อนุสรา อินทร์โฉม. การศึกษารูปแบบความต้องการการรับบริการ ด้านการออกกำลังกายในนิสิตมหาวิทยาลัยนเรศวร. วารสารวิทยาลัยวิทยาศาสตร์และเทคโนโลยีการกีฬา ๒๕๕๑;๘: ๑๓๑-๔๑.	Journal article	No	Thai	No	Both	Secondary	Cross-sectional study	Quantitative	786	Probability sample (random, interval/systematic, stratified, cluster, multi-stage)	both	No	No	No	Yes	No	No	Yes	No	No	Yes	No	No	Non-clinical	University students	Self-administered (paper based)	Questionnaire	Multi-item	Exercise	No	n/a	n/a	n/a	n/a	n/a	n/a	n/a	n/a	n/a	n/a	PA	Yes	No	No	No	No
62	Chinuntuya Prapaporn (2001)	2001	A causal model of exercise behavior of the elderly in Bangkok Metropolis	Doctoral thesis	Yes	English	Yes	Both	Secondary	Cross-sectional study	Quantitative	300	Probability sample (random, interval/systematic, stratified, cluster, multi-stage)	both	No	No	No	No	Yes	No	Yes	Yes	No	No	No	No	Non-clinical	General	Face-to-face interview	Questionnaire	Yale Physical Activity Scale	Total	Yes	n/a	n/a	n/a	n/a	Questionnaire	Social Support for Exercise Questionnaire, Perceived Barriers to Exercise Questionnaire, Perceived Self-efficacy for Exercise Questionnaire, and Commitment to a Plan of Exercise Questionnaire	n/a	Yes	n/a	n/a	PA	No	Psychological, and Social and culture	No	No	Yes
63	Chirawatkul, S. (1999)	1999	Alternative health used among menopausal women in the northeast of Thailand. 9th International Menopause Society World Congress on the Menopause: 21-25.	Conference paper	No	English	Yes	English	Primary	Cross-sectional study	Qualitative	60	Not reported	females	No	No	No	Yes	Yes	Yes	Yes	No	No	No	Yes	No	Non-clinical	Menopausal	Face-to-face interview	n/a	n/a	n/a	n/a	n/a	n/a	n/a	n/a	n/a	n/a	n/a	n/a	n/a	n/a	PA	No	No	No	No	No
64	Chompaisal Sawangchit (1994)	1994	The perceived influence of television on achievement in children and adolescents in Thailand	Doctoral thesis	Yes	English	Yes	English	Primary	Cross-sectional study	Quantitative	2520	Non-probability sample (quota, purposive, convenience)	both	No	Yes	Yes	No	No	Yes	Yes	Yes	Yes	Yes	Yes	Yes	Non-clinical	Primary school, and secondary school students	Parent/caregiver proxy report (paper based) and Face-to-face interview	n/a	n/a	n/a	n/a	PA/SB diary	Multi-item	TV viewing	No	Questionnaire	Motivation of television viewing questionnaire	n/a	No	n/a	n/a	SB	No	Socio-demographic, and Academic/school performance	No	No	Yes
65	Chonchaiya, W., et al. (2011)	2011	Comparison of television viewing between children with autism spectrum disorder and controls	Journal article	Yes	English	Yes	English	Primary	Case-control study	Quantitative	194	Non-probability sample (quota, purposive, convenience)	both	Yes	Yes	No	No	No	No	Yes	Yes	No	No	No	No	Non-clinical	Autism/language delayed	Parent/caregiver proxy report (face-to-face interview)	n/a	n/a	n/a	n/a	Questionnaire	Not specified	TV viewing	No	n/a	n/a	n/a	n/a	n/a	n/a	SB	No	Psychological	No	No	Yes
66	Chonchaiya, W. and C. Pruksananonda (2008)	2008	Television viewing associates with delayed language development	Journal article	Yes	English	Yes	English	Primary	Case-control study	Quantitative	166	Non-probability sample (quota, purposive, convenience)	both	Yes	Yes	No	No	No	No	Yes	Yes	No	No	No	No	Non-clinical	Autism/language delayed	Parent/caregiver proxy report (face-to-face interview) and telephone interview	n/a	n/a	n/a	n/a	Questionnaire	Not specified	TV viewing	No	n/a	n/a	n/a	n/a	n/a	n/a	SB	No	Psychological	No	No	Yes
67	Chongwatpol, P. and G. E. Gates (2016)	2016	"Differences in body dissatisfaction, weight-management practices and food choices of high-school students in the Bangkok metropolitan region by gender and school type." Public Health Nutrition 19(7): 1222-1232.	Doctoral thesis + Journal article	Yes	English	Yes	English	Primary	Cross-sectional study	Quantitative	2082	Non-probability sample (quota, purposive, convenience)	both	No	No	Yes	No	No	No	Yes	Yes	No	No	No	No	Non-clinical	High school students	Self-administered (paper based)	Questionnaire	Physical Activity Questionnaire for Adolescents (PAQ-A)	Total	Yes	n/a	n/a	n/a	n/a	n/a	n/a	n/a	n/a	n/a	n/a	PA	No	Socio-demographic and Psychological	No	No	Yes
68	Choosakul, C., et al. (2008)	2008	The Influence of personal characteristics, behavior specific-cognitions and psychological factors on exercise commitment of Thai adult populations in the Northeast	Conference abstract	n/a	n/a	Yes	English	Primary	Cross-sectional study	Quantitative	962	Probability sample (random, interval/systematic, stratified, cluster, multi-stage)	both	No	No	No	Yes	No	n/a	n/a	No	No	No	Yes	No	Non-clinical	General	Self-administered (paper based)	n/a	n/a	n/a	n/a	n/a	n/a	n/a	n/a	n/a	n/a	n/a	n/a	n/a	n/a	PA	No	Psychological, and Health behavioural and lifestyle	No	No	No
69	Chotibang, J., et al. (2009)	2009	Development of a family and school collaborative (FASC) Program to promote healthy eating and physical activity among school-age children	Journal article	Yes	English	Yes	Both	Primary	Programme/model development	Mixed	170	Non-probability sample (quota, purposive, convenience)	both	No	Yes	No	Yes	No	No	Yes	No	No	Yes	No	No	Non-clinical	Primary school students, parents, teachers, cafeteria staff, vendors, and expert consultants	Face-to-face interview, observation, and workshops/meetings	n/a	n/a	n/a	n/a	n/a	n/a	n/a	n/a	n/a	n/a	n/a	n/a	n/a	n/a	PA	No	No	No	No	No
70	Chotikacharoensuk, P. (2002)	2002	Physical activity and psychological well-being among the elderly. Unpublished masterís thesis. Chiang Mai University, Chiang Mai. 2002. พนิตนันท์ โชติกเจริญสุข. กิจกรรมทางกายกับความผาสุกทางใจของผู้สูงอายุ. [วิทยานิพนธ์]. เชียงใหม่: มหาวิทยาลัยเชียงใหม่; 2545.	Master's thesis	No	Thai	Yes	Both	Secondary	Cross-sectional study	Quantitative	200	Probability sample (random, interval/systematic, stratified, cluster, multi-stage)	both	No	No	No	No	Yes	Yes	No	No	No	Yes	No	No	Non-clinical	General	Face-to-face interview	Questionnaire	Yale Physical Activity Scale	Total	Yes	n/a	n/a	n/a	n/a	n/a	n/a	n/a	n/a	n/a	n/a	PA	No	Psychological	No	No	Yes
71	Chuamoor, K., et al (2012)	2012	Dysmenorrhea among Siriraj nurses; Prevalence, quality of life, and knowledge of management	Journal article	Yes	English	Yes	Both	Primary	Cross-sectional study	Quantitative	493	Probability sample (random, interval/systematic, stratified, cluster, multi-stage)	females	No	No	No	Yes	No	No	Yes	Yes	No	No	No	No	Non-clinical	Nurses/nursing students	Self-administered (paper based)	Questionnaire	Not specified	Exercise	No	n/a	n/a	n/a	n/a	n/a	n/a	n/a	n/a	n/a	n/a	PA	No	Physical health and functioning	No	No	Yes
72	Chukumnerd, P., et al. (2011)	2011	The experience of persons with allergic respiratory symptoms: practicing yoga as a self-healing modality	Journal article	Yes	English	Yes	English	Primary	Intervention trial	Qualitative	15	Non-probability sample (quota, purposive, convenience)	both	No	No	No	Yes	No	No	Yes	No	No	No	No	Yes	Clinical	Allergic respiratory	Face-to-face interview	n/a	n/a	n/a	n/a	n/a	n/a	n/a	n/a	n/a	n/a	n/a	n/a	Exercise Intervention	Thai yoga	PA	No	No	No	No	No
73	Churangsarit, S. and V. Chongsuvivatwong (2011)	2011	Spatial and social factors Associated with transportation and recreational physical activity among adults in Hat Yai city, Songkhla, Thailand	Journal article	Yes	English	Yes	English	Primary	Cross-sectional study	Quantitative	369	Probability sample (random, interval/systematic, stratified, cluster, multi-stage)	both	No	No	No	Yes	No	No	Yes	No	No	No	No	Yes	Non-clinical	General	Self-administered (paper based)	Questionnaire	GPAQ	Transport, leisure-time	Yes	Questionnaire	GPAQ	Total	Yes	n/a	n/a	n/a	n/a	n/a	n/a	Both	No	Socio-demographic, Physical health and functioning, Health behavioural and lifestyle, and Physical environment	No	No	Yes
74	Churproong, S., et al. (2015)	2015	The effect of the arm swing on the heart rate of non-athletes	Journal article	Yes	English	Yes	Both	Primary	Intervention trial	Quantitative	75	Non-probability sample (quota, purposive, convenience)	both	No	No	No	Yes	No	n/a	n/a	n/a	n/a	n/a	n/a	n/a	Non-clinical	Working people	n/a	HR monitor	SiGMA@ ONYXBalance/Classic	Total	Yes	n/a	n/a	n/a	n/a	n/a	n/a	n/a	n/a	Exercise Intervention	Arm Swing Exercise (ASE)	PA	No	Socio-demographic	Physical health and functioning	No	Yes
75	Dajpratham, P. and N. Chadchavalpanichaya (2007)	2007	Knowledge and practice of physical exercise among the inhabitants of Bangkok	Journal article	Yes	English	Yes	Both	Primary	Cross-sectional study	Quantitative	1107	Probability sample (random, interval/systematic, stratified, cluster, multi-stage)	both	No	No	No	Yes	Yes	No	Yes	Yes	No	No	No	No	Non-clinical	General	Self-administered (paper based)	Questionnaire	Not specified	Exercise	Yes	n/a	n/a	n/a	n/a	n/a	n/a	n/a	n/a	n/a	n/a	PA	No	Socio-demographic, Physical health and functioning, and Psychological	No	No	Yes
76	Dancy, C., et al. (2008)	2008	Risk of dyslipidemia in relation to level of physical activity among Thai professional and office workers	Journal article	Yes	English	Yes	English	Primary	Cross-sectional study	Quantitative	1608	Non-probability sample (quota, purposive, convenience)	both	No	No	No	Yes	No	No	Yes	Yes	No	No	No	No	Non-clinical	Professional and office workers	Self-administered (paper based)	Questionnaire	GPAQ	Total	Yes	n/a	n/a	n/a	n/a	n/a	n/a	n/a	n/a	n/a	n/a	PA	No	Physical health and functioning	No	No	Yes
77	Danyuthasilpe, C., et al. (2009)	2009	"Ways of healthy aging: A case study of elderly people in a Northern Thai village." Health Promotion International 24(4): 394-403.	Journal article	Yes	English	Yes	English	Primary	Case study	Qualitative	7	Non-probability sample (quota, purposive, convenience)	both	No	No	No	No	Yes	Yes	No	No	No	Yes	No	No	Non-clinical	General	Face-to-face interview	n/a	n/a	n/a	n/a	n/a	n/a	n/a	n/a	n/a	n/a	n/a	n/a	n/a	n/a	PA	No	No	No	No	No
78	Daraha, K. (2013)	2013	The effect of the Internet use on high school students: A case study of Pattani province of Thailand	Journal article	Yes	English	Yes	English	Primary	Case study	Mixed	1200	Non-probability sample (quota, purposive, convenience)	both	No	No	Yes	Yes	No	Yes	Yes	No	No	No	No	Yes	Non-clinical	High school students, and parents	Face-to-face interview and Self-administered (paper based)	n/a	n/a	n/a	n/a	Questionnaire	Adapted Parents and Teens 2004 Survey	Internet/Social network use	Yes	n/a	n/a	n/a	n/a	n/a	n/a	SB	No	Physical health and functioning, PA characteristics, SB characteristics, Academic/school performance, and Social and culture	No	No	No
79	Dasa Parinya (2001)	2001	Exercise behaviours and perceived barriers to exercise of female faculty members at Chiangmai university ปริญญา ดาสา. 2544. พฤติกรรมการออกกำลังกายและการรับรู้อุปสรรคต่อการออกกำลังกายของอาจารย์สตรี มหาวิทยาลัยเชียงใหม่. วิทยานิพนธ์ พย.ม. (พยาบาลสตรี) มหาวิทยาลัยเชียงใหม่.	Master's thesis	No	Thai	No	Both	Secondary	Cross-sectional study	Quantitative	290	Probability sample (random, interval/systematic, stratified, cluster, multi-stage)	females	No	No	No	Yes	No	No	Yes	No	No	Yes	No	No	Non-clinical	Teachers/Faculty members	Self-administered (paper based)	Questionnaire	Exercise Behavioral Scale (EBS)	Exercise	Yes	n/a	n/a	n/a	n/a	Questionnaire	Perceived Barriers to Exercise Questionnaire	n/a	Yes	n/a	n/a	PA	No	Psychological	No	No	Yes
80	Decharat, S., et al. (2016)	2016	"Prevalence of Musculoskeletal Symptoms among Dental Health Workers, Southern Thailand." Advances in Preventive Medicine: 1-6.	Journal article	Yes	English	Yes	English	Primary	Cross-sectional study	Quantitative	248	Non-probability sample (quota, purposive, convenience)	both	No	No	No	Yes	No	No	Yes	No	No	No	No	Yes	Non-clinical	Health care workers	Face-to-face interview	Questionnaire	Not specified	Exercise	No	n/a	n/a	n/a	n/a	n/a	n/a	n/a	n/a	n/a	n/a	PA	No	Physical health and functioning	No	No	No
81	Dedkhard, S. (2006)	2006	Risk factors of cardiovascular disease in rural Thai women, University of Arizona. Ph.D.: 225 p-225 p.	Doctoral thesis	Yes	English	Yes	English	Primary	Cross-sectional study	Quantitative	149	Probability sample (random, interval/systematic, stratified, cluster, multi-stage)	females	No	No	No	No	No	Yes	No	No	No	Yes	No	No	Clinical	CVD patients	Self-administered (paper based)	Questionnaire	IPAQ short form	Total	Yes	n/a	n/a	n/a	n/a	n/a	n/a	n/a	n/a	n/a	n/a	PA	No	Physical health and functioning	No	No	Yes
82	Deenan et al (2001)	2001	A comparative study of exercise behaviors, eating behaviors, serum lipids, and body mass index of Thai adolescents: urban and rural areas of the Eastern seaboard of Thailand	Report	No	Thai	Yes	Both	Secondary	Cross-sectional study	Quantitative	1086	Non-probability sample (quota, purposive, convenience)	both	No	No	Yes	No	No	Yes	Yes	No	Yes	No	No	No	Non-clinical	High school students	Self-administered (paper based)	Questionnaire, and PA Log book	Health Promotion Lifestyle Profile II (HPLP II), and Daily Activity Log	Exercise	Yes	n/a	n/a	n/a	n/a	Questionnaire	Perceived self-efficacy of physical activity scale (PSEPAS), perceived benefits to physical activity scale (PBEPAS), perceived barriers to physical activity scale (PBAPAS), social support toward physical activity scale (SSPAS), exercise role model scale (ERMS), exercise norm scale (ENS), and immediate competing demand to physical activity scale (ICDPAS)	n/a	Yes	n/a	n/a	PA	No	Socio-demographic	No	No	Yes
83	Deenan, A. (2003)	2003	Testing the health promotion model with Thai adolescents	Doctoral thesis	Yes	English	Yes	English	Primary	Measurement study	Quantitative	311	Non-probability sample (quota, purposive, convenience)	both	No	No	Yes	No	No	No	Yes	Yes	Yes	No	No	No	Non-clinical	Bilingual students	Self-administered (paper based)	Questionnaire	Adolescent Lifestyle Profile (ALP), Modifiable Activity Questionnaire for Adolescents (MAQA)	Total	Yes	Questionnaire	Modifiable Activity Questionnaire for Adolescents (MAQA)	Screen time (TV/Computer)	Yes	n/a	n/a	n/a	n/a	n/a	n/a	Both	No	No	No	Thai version of Adolescent Lifestyle Profile (ALP), Modifiable Activity Questionnaire for Adolescents (MAQA), Perceived self-efficacy of physical activity scale (PSEPAS), perceived benefits to physical activity scale (PBEPAS), perceived barriers to physical activity scale (PBAPAS), social support toward physical activity scale (SSPAS), exercise role model scale (ERMS), exercise norm scale (ENS), …	Yes
84	Deesomboon Saranya (2008)	2008	The home-based physical activities program in daily life among older adults ศรันยา ดีสมบูรณ์. 2551. โปรแกรมกิจกรรมทางกายในการทากิจวัตรประจาวันที่บ้านของผู้สูงอายุ. วิทยานิพนธ์ปริญญาวิทยาศาสตรมหาบัณฑิต (สาธารณสุขศาสตร์) สาขาวิชาเอกการพยาบาลสาธารณสุข มหาวิทยาลัยมหิดล.	Master's thesis	No	Thai	No	Both	Secondary	Intervention trial	Quantitative	66	Non-probability sample (quota, purposive, convenience)	both	No	No	No	No	Yes	No	Yes	No	Yes	No	No	No	Non-clinical	General	Face-to-face interview	n/a	n/a	n/a	n/a	n/a	n/a	n/a	n/a	Questionnaire	Multi-item	Knowledge-Attitude-Behaviour of Exercise	Yes	PA increase intervention	Home-Based Physical Activities Program	PA	No	No	Physical health and functioning, Physical skills, abilities, and fitness, Physical activity, Knowledge, and Psychological	No	No
85	Dennerstein, L., et al. (2011)	2011	"Global study of women's experiences of premenstrual symptoms and their effects on daily life." Menopause International 17(3): 88-95.	Journal article	Yes	English	Yes	English	Primary	Cross-sectional study	Quantitative	400	Probability sample (random, interval/systematic, stratified, cluster, multi-stage)	females	No	No	No	Yes	No	No	Yes	Yes	No	Yes	No	No	Non-clinical	General	Self-administered (paper based)	Questionnaire	Not specified	Exercise	No	n/a	n/a	n/a	n/a	n/a	n/a	n/a	n/a	n/a	n/a	PA	No	Psychological	No	No	Yes
86	Duangchan et al (2010)	2010	Interventions for Healthy Eating and Physical Activity among Obese Elementary Schoolchildren: Observing Changes of the Combined Effects of Behavioral Models	Journal article	Yes	English	Yes	English	Secondary	Intervention trial	Quantitative	21	Non-probability sample (quota, purposive, convenience)	both	No	No	Yes	No	No	No	Yes	Yes	No	No	No	No	Non-clinical	Obese/overweight	n/a	n/a	n/a	n/a	n/a	n/a	n/a	n/a	n/a	n/a	n/a	n/a	n/a	Exercise-included intervention	SSII-Healthy Eating and Physical Activity Intervention	PA	No	No	Health behavioural and lifestyle, and Physical health and functioning	No	No
87	Duangtep, Y., et al. (2010)	2010	"Association between an unhealthy lifestyle and other factors with hypertension among hill tribe populations of Mae Fah Luang district, Chiang Rai Province, Thailand." Southeast Asian Journal of Tropical Medicine and Public Health 41(3): 726-734.	Journal article	Yes	English	Yes	English	Primary	Case-control study	Quantitative	392	Non-probability sample (quota, purposive, convenience)	both	No	No	No	Yes	No	Yes	No	No	No	Yes	No	No	Non-clinical	Hypertension (and from Hill tribe)	Face-to-face interview	Questionnaire	Not specified	Leisure-time	No	Questionnaire	Not specified	Work-related	No	n/a	n/a	n/a	n/a	n/a	n/a	Both	No	Physical health and functioning	No	No	Yes
88	Eiamudomkan et al (2014)	2014	Consumption of vegetables, fruits, physical activity, and sedentary behaviors in Thai adolescents	Journal article	Yes	Thai	Yes	Both	Secondary	Cross-sectional study	Quantitative	966	Probability sample (random, interval/systematic, stratified, cluster, multi-stage)	both	No	No	Yes	Yes	No	Yes	Yes	Yes	Yes	Yes	Yes	Yes	Non-clinical	General	Self-administered (paper based)	Questionnaire	2011 National Youth Risk Behaviors survey	Total	Yes	Questionnaire	2011 National Youth Risk Behaviors survey	Screen time (TV/Computer)	Yes	n/a	n/a	n/a	n/a	n/a	n/a	Both	Yes	No	No	No	No
89	Ekpanyaskul, C., et al (2013)	2013	Overweight/obesity and related factors among Thai medical students	Journal article	Yes	English	Yes	English	Primary	Cross-sectional study	Quantitative	5441	Probability sample (random, interval/systematic, stratified, cluster, multi-stage)	both	No	No	No	Yes	No	Yes	Yes	Yes	Yes	Yes	Yes	Yes	Non-clinical	Medical students	Self-administered (paper based)	Questionnaire	Not specified	Exercise	No	n/a	n/a	n/a	n/a	n/a	n/a	n/a	n/a	n/a	n/a	PA	No	Physical health and functioning	No	No	Yes
90	Ethisan, P., et al. (2015)	2015	Effectiveness of group-mediated lifestyle physical activity program for health benefit in physical activity among elderly people at rural Thailand	Journal article	Yes	English	Yes	English	Primary	Intervention trial	Quantitative	102	Non-probability sample (quota, purposive, convenience)	both	No	No	No	No	Yes	Yes	No	No	Yes	No	No	No	Non-clinical	General	n/a	Questionnaire	GPAQ	Total	Yes	n/a	n/a	n/a	n/a	n/a	n/a	n/a	n/a	PA increase intervention	Group-mediated Lifestyle Physical Activity (GLPA) program	PA	No	No	General health	No	No
91	Ethisan et al (2016)	2016	Factors Related to Physical Activity Among the Elderly Population in Rural Thailand	Journal article	Yes	English	Yes	English	Secondary	Cross-sectional study	Quantitative	300	Non-probability sample (quota, purposive, convenience)	both	No	No	No	No	Yes	Yes	No	No	Yes	No	No	No	Non-clinical	General	Face-to-face interview	Questionnaire	GPAQ	Total	Yes	Questionnaire	GPAQ	Total	Yes	n/a	n/a	n/a	n/a	n/a	n/a	Both	No	Socio-demographic, Physical health and functioning, and Health behavioural and lifestyle	No	No	Yes
92	Fuangswasdi, Sangworn (1998)	1998	Need for Exercising of Personnel of the Department of Foreign Trade Ministry of Commerce สังวร เฟื่องสวัสดิ์. 2541. ความต้องการการออกกำลังกายของบุคลากร กรมการค้าต่างประเทศ กระทรวงพาณิชย์. วิทยานิพนธ์ ศศ.ม. (พลศึกษา). กรุงเทพฯ: บัณฑิตวิทยาลัย มหาวิทยาลัยรามคำแหง.	Master's thesis	No	Thai	Yes	Both	Secondary	Cross-sectional study	Quantitative	300	Probability sample (random, interval/systematic, stratified, cluster, multi-stage)	both	No	No	No	Yes	No	No	Yes	Yes	No	No	No	No	Non-clinical	Personnel of the department of Foreign Trade Ministry of Commerce	Self-administered (paper based)	n/a	n/a	n/a	n/a	n/a	n/a	n/a	n/a	Questionnaire	Not specified	Needs for exercise	No	n/a	n/a	PA	No	Socio-demographic	No	No	Yes
93	Fuzhong, L., et al (2007)	2007	Tai Chi-Based Exercise for Older Adults With Parkinson's Disease: A Pilot-Program Evaluation	Journal article	Yes	English	Yes	English	Primary	Intervention trial	Quantitative	17	Non-probability sample (quota, purposive, convenience)	both	No	No	No	No	Yes	n/a	n/a	n/a	n/a	n/a	n/a	n/a	Clinical	Parkinson’s disease	n/a	n/a	n/a	n/a	n/a	n/a	n/a	n/a	n/a	n/a	n/a	n/a	n/a	Exercise Intervention	Tai Chi	PA	No	No	Physical skills, abilities, and fitness	No	No
94	Geurgoolgitijagan Natee and Wimonrat Chongchareon (2008)	2008	Factors influencing Tai Chi Chigong exercise by people in southern Thailand	Report	Yes	Thai	Yes	Both	Secondary	Cross-sectional study	Quantitative	418	Non-probability sample (quota, purposive, convenience)	both	No	No	Yes	Yes	Yes	Yes	Yes	No	No	No	No	Yes	Non-clinical	Regular exercisers	Self-administered (paper based)	Questionnaire	Multi-item	Exercise	Yes	n/a	n/a	n/a	n/a	Questionnaire	Perceived Benefit Scale, Perceived Barrier Scale, Perceived Self-efficacy Scale, Interpersonal Influences Scale, and Situational Influences Scale	n/a	Yes	n/a	n/a	PA	No	Socio-demographic, Psychological, and Social and culture	No	No	Yes
95	Gidlof Lisa and Hermela Retta Belay (2010)	2010	Habits related to television, computer games and eating among school children in a rural and an urban area of Thailand	Doctoral thesis	Yes	English	Yes	English	Primary	Cross-sectional study	Quantitative	441	Non-probability sample (quota, purposive, convenience)	both	No	No	Yes	No	No	Yes	Yes	Yes	Yes	No	No	No	Non-clinical	Secondary school students	Self-administered (paper based)	n/a	n/a	n/a	n/a	Questionnaire	Multi-item	Screen time (TV/Computer)	No	n/a	n/a	n/a	n/a	n/a	n/a	SB	No	Socio-demographic	No	No	Yes
96	Halvorsen, A. (2015)	2015	Facebook usage in Thailand: The plurilingual competencies of Thai high school students and teachers	Doctoral thesis	Yes	English	Yes	English	Primary	Cross-sectional study	Mixed	221	Non-probability sample (quota, purposive, convenience)	both	No	No	Yes	Yes	No	No	Yes	n/a	n/a	n/a	n/a	n/a	Non-clinical	High school students, and teachers	Face-to-face interview and Self-administered (paper based)	n/a	n/a	n/a	n/a	Questionnaire	Facebook questionnaire	Internet/Social network use	Yes	n/a	n/a	n/a	n/a	n/a	n/a	SB	No	Socio-demographic	No	No	Yes
97	Hamirattisai, T., et al. (2006)	2006	Evaluating functional activity in older Thai adults	Journal article	Yes	English	Yes	English	Primary	Measurement study	Quantitative	20	Non-probability sample (quota, purposive, convenience)	both	No	No	No	No	Yes	No	Yes	n/a	n/a	n/a	n/a	n/a	Clinical	Hip or knee fracture	Face-to-face interview	n/a	n/a	n/a	n/a	n/a	n/a	n/a	n/a	n/a	n/a	n/a	n/a	n/a	n/a	PA	No	No	No	Self-Efficacy for Exercise Scale (SEES), Self-Efficacy for Functional Activity Scale (SEFAS), Outcome Expectations for Exercise Scale (OEES), and Outcome Expectations for Functional Activity Scale (SEFAS)	No
98	Harnirattisai, T. and R. A. Johnson (2005)	2005	Exercise, physical activity, and physical performance in Thai elders after knee replacement surgery: A behavioral change intervention study	Doctoral thesis + Journal article	Yes	English	Yes	English	Primary	Intervention trial	Mixed	63	Non-probability sample (quota, purposive, convenience)	both	No	No	No	No	Yes	No	Yes	Yes	No	No	No	No	Clinical	Hip or knee fracture	n/a	PA/SB diary	Physical Activity Diary (PAD)	Total	No	n/a	n/a	n/a	n/a	Questionnaire	Self-Efficacy for Exercise Scale (SEES), Self-Efficacy for Functional Activity Scale (SEFAS), Outcome Expectations for Exercise Scale (OEES), and Outcome Expectations for Functional Activity Scale (SEFAS)	n/a	Yes	PA increase intervention	Behavioral Change Intervention (BCI)	PA	No	No	Physical health and functioning, Psychological, and Physical activity	No	Yes
99	Henry, C. J., et al. (2001)	2001	A comparison of physical activity levels in two contrasting elderly populations in Thailand	Journal article	Yes	English	Yes	English	Primary	Cross-sectional study	Quantitative	168	Non-probability sample (quota, purposive, convenience)	both	No	No	No	No	Yes	Yes	Yes	No	Yes	No	No	No	Non-clinical	General	Face-to-face interview	PA/SB diary	Activity cards adapted from Durnin, Passmore and Brun design	Total	No	n/a	n/a	n/a	n/a	n/a	n/a	n/a	n/a	n/a	n/a	PA	No	Socio-demographic, and Physical environment	No	No	Yes
100	Hirohide, Y., et al (2016)	2016	Daily salt intake estimated by overnight urine collections indicates a high cardiovascular disease risk in Thailand	Journal article	Yes	English	Yes	English	Primary	Cross-sectional study	Quantitative	793	Non-probability sample (quota, purposive, convenience)	both	No	No	No	Yes	Yes	No	Yes	No	No	Yes	No	No	Clinical	Diabetes and hypertension patients	Face-to-face interview	Questionnaire	Not specified	Exercise	No	n/a	n/a	n/a	n/a	n/a	n/a	n/a	n/a	n/a	n/a	PA	No	Health behavioural and lifestyle	No	No	Yes
101	Hiruntrakul et al (2010)	2010	Effect of Once a Week Endurance Exercise on Fitness Status in Sedentary Subjects	Journal article	Yes	English	Yes	Both	Secondary	Intervention trial	Quantitative	37	Not reported	males	No	No	No	Yes	No	n/a	n/a	n/a	n/a	n/a	n/a	n/a	Non-clinical	Sedentary	n/a	n/a	n/a	n/a	n/a	n/a	n/a	n/a	n/a	n/a	n/a	n/a	n/a	Exercise Intervention	Aerobic exercise	PA	No	No	Physical health and functioning, and Physical skills, abilities, and fitness	No	No
102	Hiruntrakul, A., et al. (2010)	2010	Effect of endurance exercise on resting testosterone levels in sedentary subjects	Journal article	Yes	English	Yes	English	Primary	Intervention trial	Quantitative	40	Non-probability sample (quota, purposive, convenience)	males	No	No	No	Yes	No	n/a	n/a	n/a	n/a	n/a	n/a	n/a	Non-clinical	Sedentary	n/a	n/a	n/a	n/a	n/a	n/a	n/a	n/a	n/a	n/a	n/a	n/a	n/a	Exercise Intervention	Endurance exercise	PA	No	No	Physical health and functioning	No	No
103	Howteerakul, N., et al. (2007)	2007	"Adherence to regimens and glycemic control of patients with type 2 diabetes attending a tertiary Hospital Clinic." Asia-Pacific Journal of Public Health 19(1): 43-49.	Journal article	Yes	English	Yes	English	Primary	Cross-sectional study	Quantitative	243	Non-probability sample (quota, purposive, convenience)	both	No	No	No	Yes	Yes	No	Yes	Yes	No	No	No	No	Clinical	Diabetes type II	Face-to-face interview	Questionnaire	Summary of Diabetes Self-Care Activity (SDSCA)	Exercise	Yes	n/a	n/a	n/a	n/a	n/a	n/a	n/a	n/a	n/a	n/a	PA	No	Physical health and functioning	No	No	Yes
104	Howteerakul, N., et al. (2006)	2006	"Health risk behaviours, awareness, treatment and control of hypertension among rural community people in Thailand." Asia-Pacific Journal of Public Health 18(1): 3-9.	Journal article	Yes	English	Yes	English	Primary	Cross-sectional study	Quantitative	527	Probability sample (random, interval/systematic, stratified, cluster, multi-stage)	both	No	No	No	Yes	No	Yes	No	No	Yes	No	No	No	Non-clinical	General	Face-to-face interview	Questionnaire	Not specified	Exercise	No	n/a	n/a	n/a	n/a	n/a	n/a	n/a	n/a	n/a	n/a	PA	No	Physical health and functioning	No	No	Yes
105	Howteerakul, N., et al. (2005)	2005	Cigarette, alcohol use and physical activity among Myanmar youth workers, Samut Sakhon Province, Thailand	Journal article	Yes	English	Yes	English	Primary	Cross-sectional study	Quantitative	177	Non-probability sample (quota, purposive, convenience)	both	No	No	Yes	Yes	No	No	Yes	No	Yes	No	No	No	Non-clinical	Myanmar migrant workers	Face-to-face interview	Questionnaire	Multi-item	Total	No	Questionnaire	Single-item	TV viewing	No	n/a	n/a	n/a	n/a	n/a	n/a	Both	No	Socio-demographic, Psychological, and Social and culture	No	No	Yes
106	In-Iw, S., et al. (2010)	2010	"A comparison of body-image perception, health outlook and eating behavior in mildly obese versus moderately-to-severely obese adolescents." Journal of the Medical Association of Thailand 93(4): 429-435.	Journal article	Yes	English	Yes	Both	Primary	Cross-sectional study	Quantitative	167	Non-probability sample (quota, purposive, convenience)	both	No	No	Yes	No	No	No	Yes	Yes	No	No	No	No	Non-clinical	Obese/overweight	Self-administered (paper based)	Questionnaire	Not specified	Exercise	No	Questionnaire	Not specified	Total, TV viewing, and Electronic games (i.e. computer, videogame consoles, handheld devices and Internet)	No	n/a	n/a	n/a	n/a	n/a	n/a	Both	Yes	No	No	No	No
107	In-iw et al (2010)	2010	Obesity in Thai Adolescents: Lifestyles, Health Attitudes and Psychosocial Concerns	Journal article	Yes	English	Yes	English	Secondary	Cross-sectional study	Quantitative	5071	Non-probability sample (quota, purposive, convenience)	both	No	No	Yes	No	No	No	Yes	Yes	No	No	No	No	Non-clinical	Obese/overweight	Self-administered (paper based)	Questionnaire	Not specified	Exercise	No	Questionnaire	Not specified	Screen time (TV/Computer)	No	n/a	n/a	n/a	n/a	n/a	n/a	Both	Yes	No	No	No
108	Ing-Arahm, R., et al. (2010)	2010	The study of medical students' attitudes toward exercise for health promotion in Phramongkutklao College of Medicine	Journal article	Yes	English	Yes	Both	Primary	Cross-sectional study	Mixed	382	Non-probability sample (quota, purposive, convenience)	both	No	No	No	Yes	No	No	Yes	Yes	No	No	No	No	Non-clinical	Medical students	Self-administered (paper based)	Questionnaire	Two-item	Exercise	No	n/a	n/a	n/a	n/a	Questionnaire	Multi-item	Attitudes/opinion toward exercise	No	n/a	n/a	PA	No	Psychological	No	No	Yes
109	Insawang, T., et al (2012)	2012	Monosodium glutamate (MSG) intake is associated with the prevalence of metabolic syndrome in a rural Thai population	Journal article	Yes	English	Yes	English	Primary	Cross-sectional study	Quantitative	349	Non-probability sample (quota, purposive, convenience)	both	No	No	No	Yes	No	Yes	No	No	No	No	Yes	No	Non-clinical	General	Face-to-face interview	Questionnaire	IPAQ short form	Total	Yes	Questionnaire	IPAQ short form	Total	Yes	n/a	n/a	n/a	n/a	n/a	n/a	Both	No	Health behavioural and lifestyle	No	No	Yes
110	Intachat, N. (2012)	2012	The Influence of Bio-Sociology and Behavioral Factors on Thai Adult Mortality in the Northeastern Community of Thailand. Crisis Management in the Time of Changing World. 63: 365-374.	Journal article	Yes	English	Yes	English	Primary	Cross-sectional study	Quantitative	881	Probability sample (random, interval/systematic, stratified, cluster, multi-stage)	both	No	No	Yes	Yes	Yes	Yes	Yes	No	No	No	Yes	No	Non-clinical	General	Self-administered (paper based)	Questionnaire	Not specified	Exercise	No	n/a	n/a	n/a	n/a	n/a	n/a	n/a	n/a	n/a	n/a	PA	No	No	Mortality	No	Yes
111	Intarakamhang, P. and P. Chintanaprawasee (2012)	2012	Effects of Dao De Xin Xi exercise on balance and quality of life in Thai elderly women	Journal article	Yes	English	Yes	English	Primary	Intervention trial	Quantitative	14	Non-probability sample (quota, purposive, convenience)	females	No	No	No	No	Yes	No	Yes	Yes	No	No	No	No	Non-clinical	General	n/a	n/a	n/a	n/a	n/a	n/a	n/a	n/a	n/a	n/a	n/a	n/a	n/a	Exercise Intervention	Dao De Xin Xi	PA	No	No	Physical skills, abilities, and fitness, Psychological, Social, and Environmental	No	Yes
112	Intipanya Paphawadee (2005)	2005	Relationships between personal factors, lifestyle, and health outcomes in gestational diabetes mellitus women	Master's thesis	Yes	Thai	Yes	Both	Secondary	Cross-sectional study	Quantitative	140	Non-probability sample (quota, purposive, convenience)	females	No	No	No	Yes	No	Yes	Yes	No	Yes	Yes	Yes	Yes	Clinical	Gestational Diabetes Mellitus (GDM)	Self-administered (paper based)	Questionnaire	Multi-item	Total	Yes	n/a	n/a	n/a	n/a	n/a	n/a	n/a	n/a	n/a	n/a	PA	No	Physical health and functioning	No	No	Yes
113	Intorn, S. (2003)	2003	Relationships between selected factors and exercise behaviors of middle aged adult in Nakhon Sawan province. Unpublished master's thesis, Chulalongkorn University, Bangkok, Thailand.	Master's thesis	No	Thai	No	Both	Secondary	Cross-sectional study	Quantitative	180	Probability sample (random, interval/systematic, stratified, cluster, multi-stage)	both	No	No	No	Yes	No	Yes	Yes	No	No	Yes	No	No	Non-clinical	Middle-aged	Self-administered (paper based)	Questionnaire	Multi-item	Exercise	Yes	n/a	n/a	n/a	n/a	Questionnaire	Perceived Benefit Scale, Perceived Barrier Scale, Perceived Self-efficacy Scale, Exercise Activity-Related Effect, Family Influences, and Situational Influences	n/a	Yes	n/a	n/a	PA	No	Socio-demographic, Psychological, Social and culture, Physical environment, and Health behavioural and lifestyle	No	No	Yes
114	Intusoma, U., et al. (2013)	2013	Duration and practices of television viewing in Thai infants and toddlers	Journal article	Yes	English	Yes	Both	Primary	Prospective cohort	Quantitative	4157	Non-probability sample (quota, purposive, convenience)	both	Yes	No	No	No	No	Yes	Yes	Yes	Yes	Yes	Yes	Yes	Non-clinical	General	Parent/caregiver proxy report (face-to-face interview)	n/a	n/a	n/a	n/a	Questionnaire	Multi-item	TV viewing	No	n/a	n/a	n/a	n/a	n/a	n/a	SB	Yes	No	No	No	No
115	Intusoma, U., et al. (2013)	2013	Effect of television viewing on social-emotional competence of young thai children	Journal article	Yes	English	Yes	English	Primary	Prospective cohort	Quantitative	4157	Non-probability sample (quota, purposive, convenience)	both	Yes	No	No	No	No	Yes	Yes	Yes	Yes	Yes	Yes	Yes	Non-clinical	General	Parent/caregiver proxy report (face-to-face interview)	n/a	n/a	n/a	n/a	Questionnaire	Multi-item	TV viewing	No	n/a	n/a	n/a	n/a	n/a	n/a	SB	No	No	Psychological, and Social	No	Yes
116	Isarabhakdi, P. and T. Pewnil (2016)	2016	Engagement with family, peers, and Internet use and its effect on mental well-being among high school students in Kanchanaburi Province, Thailand	Journal article	Yes	English	Yes	English	Primary	Cross-sectional study	Quantitative	1074	Probability sample (random, interval/systematic, stratified, cluster, multi-stage)	both	No	No	Yes	No	No	n/a	n/a	No	Yes	No	No	No	Non-clinical	High school students	Self-administered (paper based)	n/a	n/a	n/a	n/a	Questionnaire	Multi-item	Internet/Social network use	No	n/a	n/a	n/a	n/a	n/a	n/a	SB	No	Psychological	No	No	Yes
117	Ishimaru, T. and S. Arphorn (2016)	2016	"Hematocrit levels as cardiovascular risk among taxi drivers in Bangkok, Thailand." Ind Health.	Journal article	Yes	English	Yes	English	Primary	Cross-sectional study	Quantitative	298	Non-probability sample (quota, purposive, convenience)	males	No	No	No	Yes	Yes	No	Yes	Yes	No	No	No	No	Non-clinical	Taxi/bus driver	Self-administered (paper based)	Questionnaire	Not specified	Exercise	No	n/a	n/a	n/a	n/a	n/a	n/a	n/a	n/a	n/a	n/a	PA	No	Physical health and functioning	No	No	Yes
118	Ivanovitch et al (2014)	2014	The Intake of Energy and Selected Nutrients by Thai Urban Sedentary Workers: An Evaluation of Adherence to Dietary Recommendations	Journal article	Yes	English	Yes	English	Secondary	Cross-sectional study	Quantitative	215	Non-probability sample (quota, purposive, convenience)	both	No	No	No	Yes	No	No	Yes	Yes	No	No	No	No	Non-clinical	Desk-based workers	Self-administered (paper based)	Questionnaire	Multi-item	Leisure-time	Yes	Questionnaire	Not specified	Work-related	No	n/a	n/a	n/a	n/a	n/a	n/a	Both	Yes	No	No	No	No
119	Jaarsma, T. et al. (2013)	2013	Comparison of self-care behaviors of heart failure patients in 15 countries worldwide	Journal article	Yes	English	Yes	English	Primary	Cross-sectional study	Quantitative	400	Non-probability sample (quota, purposive, convenience)	both	No	No	No	No	Yes	n/a	n/a	n/a	n/a	n/a	n/a	n/a	Clinical	Heart failure patients	Self-administered (paper based)	Questionnaire	Single-item	Total and exercise	Yes	n/a	n/a	n/a	n/a	n/a	n/a	n/a	n/a	n/a	n/a	PA	Yes	No	No	No	No
120	Jaikhamwang Nicharee (2015)	2015	Risk behaviours of diabetes and hypertension risk groups: a case study in Ban Pak Ka Yang sub-district health promoting hospital, Sukhothai province	Journal article	Yes	Thai	Yes	Both	Secondary	Case study	Mixed	270	Probability sample (random, interval/systematic, stratified, cluster, multi-stage)	both	No	No	No	Yes	No	Yes	No	No	No	Yes	No	No	Clinical	Pre-diabetes and Prehypertension	Face-to-face interview, and Small group/In-depth interview	Questionnaire	Multi-item	Exercise	Yes	n/a	n/a	n/a	n/a	n/a	n/a	n/a	n/a	n/a	n/a	PA	Yes	No	No	No	No
121	Jaitam, A. (2002)	2002	Factors affecting health promoting behaviors of hypertensive patients at Chaturapakpiman Hospital, Roi Et Province (Unpublished master’s thesis). Khon Kaen University, Khon Kaen, Thailand.	Master's thesis	No	Thai	No	Both	Secondary	Cross-sectional study	Quantitative	165	Probability sample (random, interval/systematic, stratified, cluster, multi-stage)	both	No	No	No	Yes	Yes	No	Yes	No	No	No	Yes	No	Clinical	Hypertension	Face-to-face interview	Questionnaire	Multi-item	Exercise, Work-related, and Leisure-time	Yes	n/a	n/a	n/a	n/a	n/a	n/a	n/a	n/a	n/a	n/a	PA	No	Socio-demographic, Physical health and functioning, and Psychological	No	No	Yes
122	Jaiyungyuen et al (2012)	2012	Factors influencing health promoting behaviours of older people with hypertension	Conference paper	Yes	English	Yes	English	Secondary	Cross-sectional study	Quantitative	100	Non-probability sample (quota, purposive, convenience)	both	No	No	No	No	Yes	No	Yes	No	Yes	No	No	No	Clinical	Hypertension	Face-to-face interview	Questionnaire	Multi-item	Total	Yes	n/a	n/a	n/a	n/a	Questionnaire	Multi-item	Self-efficacy	Yes	n/a	n/a	PA	No	Socio-demographic, Psychological, and Social and culture	No	No	Yes
123	Jalayondeja, C., et al. (2016)	2016	Physical Activity, Self-Esteem, and Quality of Life among People with Physical Disability	Journal article	Yes	English	Yes	English	Primary	Cross-sectional study	Mixed	160	Non-probability sample (quota, purposive, convenience)	both	No	No	No	Yes	No	No	Yes	No	Yes	No	No	No	Non-clinical	Disabled	Self-administered (paper based) and Small group/In-depth interview	Questionnaire	Physical Activity Scale for Individuals with Physical Disabilities (PASIPD)	Total	Yes	n/a	n/a	n/a	n/a	n/a	n/a	n/a	n/a	n/a	n/a	PA	No	Psychological	No	No	Yes
124	Jalayondeja, C., et al. (2015)	2015	Cross-cultural adaptation of the compendium of physical activity: Thai translation and content validity	Journal article	Yes	English	Yes	Both	Primary	Measurement study	Mixed	45	Non-probability sample (quota, purposive, convenience)	both	n/a	n/a	n/a	n/a	n/a	n/a	n/a	n/a	n/a	n/a	n/a	n/a	Non-clinical	Health persons and those who studied PA	n/a	n/a	n/a	n/a	n/a	n/a	n/a	n/a	n/a	n/a	n/a	n/a	n/a	n/a	n/a	PA	No	No	No	Thai-translated Compendium Physical Activity	No
125	Jamjan, L., et al. (2002)	2002	"Self-Image of Aging: A Method for Health Promotion." Nursing & Health Sciences 4(3): A6-A6.	Conference abstract	n/a	n/a	Yes	English	Primary	Cross-sectional study	Qualitative	108	Non-probability sample (quota, purposive, convenience)	both	No	No	No	No	Yes	Yes	Yes	Yes	Yes	Yes	No	No	Non-clinical	General	Focus group	n/a	n/a	n/a	n/a	n/a	n/a	n/a	n/a	n/a	n/a	n/a	n/a	n/a	n/a	PA	No	No	No	No	No
126	Janbamrung Sayan (1998)	1998	Need for Exercising of Personnel in Pramongkutklao Hospital สายันต์ จั่นบำรุง. 2541. ความต้องการการออกกำลังกายของบุคลากรโรงพยาบาลพระมงกุฎเกล้า.วิทยานิพนธ์ ศศ.ม. (พลศึกษา). กรุงเทพฯ: บัณฑิตวิทยาลัย มหาวิทยาลัยรามคำแหง.	Master's thesis	No	Thai	No	Both	Secondary	Cross-sectional study	Quantitative	350	Probability sample (random, interval/systematic, stratified, cluster, multi-stage)	both	No	No	No	Yes	No	No	Yes	Yes	No	No	No	No	Non-clinical	Health care workers	Self-administered (paper based)	Questionnaire	Multi-item	Exercise	Yes	n/a	n/a	n/a	n/a	Questionnaire	Multi-item	Needs for exercise	Yes	n/a	n/a	PA	Yes	No	No	No	No
127	Jantarapakde, J., et al (2014)	2014	Prevalence of metabolic syndrome among antiretroviral-naive and antiretroviral-experienced HIV-1 infected thai adults	Journal article	Yes	English	Yes	English	Primary	Cross-sectional study	Quantitative	580	Non-probability sample (quota, purposive, convenience)	both	No	No	No	Yes	No	No	Yes	Yes	Yes	Yes	Yes	Yes	Clinical	HIV-1 infected	Self-administered (paper based)	Questionnaire	IPAQ short form	Total	Yes	n/a	n/a	n/a	n/a	n/a	n/a	n/a	n/a	n/a	n/a	PA	Yes	No	No	No	No
128	Janyacharoen, T., et al. (2015)	2015	Responses of Six-Weeks Aquatic Exercise on the Autonomic Nervous System, Peak Nasal Inspiratory Flow and Lung Functions in Young Adults with Allergic Rhinitis	Journal article	Yes	English	Yes	English	Primary	Intervention trial	Quantitative	26	Non-probability sample (quota, purposive, convenience)	both	No	No	No	Yes	No	No	Yes	No	No	No	Yes	No	Clinical	Allergic rhinitis patients	n/a	n/a	n/a	n/a	n/a	n/a	n/a	n/a	n/a	n/a	n/a	n/a	n/a	Exercise Intervention	Aquatic exercise	PA	No	No	Physical health and functioning	No	No
129	Janyacharoen, T., et al. (2013)	2013	Physical performance in recently aged adults after 6 weeks traditional Thai dance: A randomized controlled trial	Journal article	Yes	English	Yes	English	Primary	Intervention trial	Quantitative	38	Non-probability sample (quota, purposive, convenience)	females	No	No	No	No	Yes	n/a	n/a	No	No	No	Yes	No	Non-clinical	General	n/a	n/a	n/a	n/a	n/a	n/a	n/a	n/a	n/a	n/a	n/a	n/a	n/a	Exercise Intervention	Thai dance	PA	No	No	Physical skills, abilities, and fitness	No	No
130	Janyacharoen, T., et al. (2015)	2015	Cardiopulmonary effects of traditional thai dance on menopausal women: A randomized controlled trial	Journal article	Yes	English	Yes	English	Primary	Intervention trial	Quantitative	63	Non-probability sample (quota, purposive, convenience)	females	No	No	No	Yes	No	No	Yes	No	No	No	Yes	No	Non-clinical	Menopausal	n/a	n/a	n/a	n/a	n/a	n/a	n/a	n/a	n/a	n/a	n/a	n/a	n/a	Exercise Intervention	Thai dance	PA	No	No	Physical health and functioning	No	No
131	Janyacharoen, T., et al. (2016)	2016	Modified stepping exercise improves physical performances and quality of life in healthy elderly subjects." J Sports Med Phys Fitness.	Journal article	No	English	Yes	English	Primary	Intervention trial	Quantitative	42	Non-probability sample (quota, purposive, convenience)	both	No	No	No	No	Yes	No	Yes	No	No	No	Yes	No	Non-clinical	General	n/a	n/a	n/a	n/a	n/a	n/a	n/a	n/a	n/a	n/a	n/a	n/a	n/a	Exercise Intervention	Stepping exercise	PA	No	No	Physical skills, abilities, and fitness, and Psychological	No	No
132	Jareonpol et al (2014)	2014	Physical activity and physical fitness level of Mahidol University Employee's Salaya Campus	Journal article	Yes	Thai	Yes	Both	Secondary	Cross-sectional study	Quantitative	523	Non-probability sample (quota, purposive, convenience)	both	No	No	No	Yes	No	No	Yes	No	Yes	No	No	No	Non-clinical	University staff	Self-administered (paper based)	Questionnaire	Not specified	Exercise	No	n/a	n/a	n/a	n/a	n/a	n/a	n/a	n/a	n/a	n/a	PA	Yes	No	No	No	No
133	Jarupanich, T. (2007)	2007	"Prevalence and risk factors associated with osteoporosis in women attending menopause clinic at Hat Yai Regional Hospital." Journal of the Medical Association of Thailand 90(5): 865-869.	Journal article	Yes	English	Yes	Both	Primary	Cross-sectional study	Quantitative	1796	Non-probability sample (quota, purposive, convenience)	females	No	No	No	Yes	No	No	Yes	No	No	No	No	Yes	Non-clinical	Perimenopausal who attended the menopausal clinic	Face-to-face interview	Questionnaire	Not specified	Exercise	No	n/a	n/a	n/a	n/a	n/a	n/a	n/a	n/a	n/a	n/a	PA	No	Physical health and functioning	No	No	Yes
134	Jaruratanasirikul, S., et al. (2009)	2009	Electronic game play and school performance of adolescents in Southern Thailand	Journal article	Yes	English	Yes	English	Primary	Cross-sectional study	Quantitative	1492	Non-probability sample (quota, purposive, convenience)	both	No	No	Yes	No	No	No	Yes	No	No	No	No	Yes	Non-clinical	Secondary school students	Self-administered (paper based)	n/a	n/a	n/a	n/a	Questionnaire	Not specified	Electronic games (i.e. computer, videogame consoles, handheld devices and Internet)	Yes	n/a	n/a	n/a	n/a	n/a	n/a	SB	No	Socio-demographic, and Academic/school performance	No	No	Yes
135	Jaruwan, P., et al. (2014)	2014	"The diamond level health promoting schools (DLHPS) program for reduced child obesity in Thailand: lessons learned from interviews and focus groups." Asia Pacific Journal of Clinical Nutrition 23(2): 293-300.	Journal article	Yes	English	Yes	English	Primary	Programme/process assessment	Qualitative	54	Non-probability sample (quota, purposive, convenience)	both	No	No	Yes	Yes	No	n/a	n/a	No	Yes	No	No	No	Non-clinical	School directors, teachers, cooks, and primary school students who previously participated in the school obesity management programs	Focus group, and Small group/In-depth interview	n/a	n/a	n/a	n/a	n/a	n/a	n/a	n/a	n/a	n/a	n/a	n/a	n/a	n/a	PA	No	No	No	No	No
136	Jermsuravong et al (2008)	2008	The Influence of Exercise Motivation on Exercise Behavior in Thai Youth	Journal article	Yes	English	Yes	English	Secondary	Cross-sectional study	Quantitative	2007	Probability sample (random, interval/systematic, stratified, cluster, multi-stage)	both	No	No	No	Yes	No	Yes	Yes	Yes	Yes	Yes	Yes	Yes	Non-clinical	Regular exercisers	Face-to-face interview	Questionnaire	Multi-item	Exercise	No	n/a	n/a	n/a	n/a	Questionnaire	Thai version of the Exercise Motivation Scale (TEMS)	n/a	Yes	n/a	n/a	PA	No	Psychological	No	No	Yes
137	Jewpattanakul et al (2012)	2012	The effect of the arm swing exercise with family participation program on exercise behavior in elder with hypertension	Journal article	Yes	Thai	Yes	Both	Secondary	Intervention trial	Quantitative	62	Non-probability sample (quota, purposive, convenience)	both	No	No	No	No	Yes	No	Yes	No	Yes	No	No	No	Clinical	Hypertension	n/a	Questionnaire, and PA Log book	Multi-item	Total	No	n/a	n/a	n/a	n/a	n/a	n/a	n/a	n/a	Exercise Intervention	Arm swing with/without family participation	PA	No	No	Physical activity	No	Yes
138	Jiamjarasrangsi, W., et al. (2014)	2014	"Assessment of 5-year system-wide type 2 diabetes control measures in a Southeast Asian metropolis." Asian Biomedicine 8(1): 75-82.	Journal article	Yes	English	Yes	Both	Primary	Cross-sectional study	Quantitative	1000	Probability sample (random, interval/systematic, stratified, cluster, multi-stage)	both	No	No	No	Yes	No	No	Yes	Yes	No	No	No	No	Clinical	Diabetes type II	Face-to-face interview	Questionnaire	Summary of Diabetes Self-Care Activity (SDSCA)	Exercise	Yes	n/a	n/a	n/a	n/a	n/a	n/a	n/a	n/a	n/a	n/a	PA	Yes	No	No	No	No
139	Jindawong, B., et al. (2008)	2008	Type, duration, and effect of physical exercise on chronic health diseases among urban elderly in Khon Kaen Province, Thailand	Conference abstract	n/a	n/a	Yes	English	Primary	Cross-sectional study	Quantitative	776	Non-probability sample (quota, purposive, convenience)	both	No	No	No	No	Yes	No	Yes	No	No	No	Yes	No	Non-clinical	General	Self-administered (paper based)	Questionnaire	Not specified	Total	No	n/a	n/a	n/a	n/a	n/a	n/a	n/a	n/a	n/a	n/a	PA	No	Physical health and functioning	No	No	Yes
140	Jirapinyo, P., et al. (1997)	1997	Adolescent Height : Relationship to Exercise, Milk Intake and Parents' Height." Journal of the Medical Association of Thailand 80(10): 641-646.	Journal article	No	English	Yes	Both	Primary	Cross-sectional study	Quantitative	1160	Non-probability sample (quota, purposive, convenience)	both	No	No	Yes	No	No	No	Yes	Yes	No	No	No	No	Non-clinical	Secondary school students	Self-administered (paper based)	Questionnaire	Not specified	Exercise	No	n/a	n/a	n/a	n/a	n/a	n/a	n/a	n/a	n/a	n/a	PA	No	Physical health and functioning	No	No	Yes
141	Jirasatmathakul, P. and Y. Poovorawan (2000)	2000	"Prevalence of video games among Thai children: Impact evaluation." Journal of the Medical Association of Thailand 83(12): 1509-1513.	Journal article	No	English	Yes	Both	Primary	Cross-sectional study	Quantitative	679	Non-probability sample (quota, purposive, convenience)	both	No	Yes	Yes	No	No	No	Yes	Yes	No	No	No	No	Non-clinical	Primary school, and secondary school students	Parent/caregiver proxy report (paper based)	n/a	n/a	n/a	n/a	Questionnaire	Not specified	Electronic games (i.e. computer, videogame consoles, handheld devices and Internet)	No	n/a	n/a	n/a	n/a	n/a	n/a	SB	Yes	No	No	No	No
142	Jirojanakul, P., et al. (2003)	2003	"Predicting young children's quality of life." Social Science and Medicine 57(7): 1277-1288.	Journal article	Yes	English	Yes	English	Primary	Cross-sectional study	Quantitative	498	Probability sample (random, interval/systematic, stratified, cluster, multi-stage)	both	No	Yes	No	No	No	No	Yes	Yes	No	No	No	No	Non-clinical	Urban and construction workers' children	Parent/caregiver proxy report (paper based) and Self-administered (paper based)	Questionnaire	Not specified	Transport, sports	No	n/a	n/a	n/a	n/a	n/a	n/a	n/a	n/a	n/a	n/a	PA	No	Psychological	No	No	Yes
143	Jitapunkul, S., et al. (2001)	2001	"Risk factors of hip fracture among Thai female patients." Journal of the Medical Association of Thailand 84(11): 1576-1581.	Journal article	Yes	English	Yes	Both	Primary	Case-control study	Quantitative	120	Non-probability sample (quota, purposive, convenience)	females	No	No	No	Yes	Yes	No	Yes	Yes	No	No	No	No	Clinical	Hip or knee fracture	Face-to-face interview	Questionnaire	Not specified	Work-related, and Exercise	No	Questionnaire	Not specified	Work-related	No	n/a	n/a	n/a	n/a	n/a	n/a	Both	No	Physical health and functioning	No	No	Yes
144	Jitnarin, N., et al. (2008)	2008	The relationship between smoking, BMI, physical activity, and dietary intake among Thai adults in central Thailand	Journal article	Yes	English	Yes	Both	Primary	Cross-sectional study	Quantitative	1027	Probability sample (random, interval/systematic, stratified, cluster, multi-stage)	both	No	No	No	Yes	No	Yes	Yes	No	Yes	No	No	No	Non-clinical	General	Face-to-face interview	Questionnaire	Not specified	Total	No	Questionnaire	Not specified	Total	No	n/a	n/a	n/a	n/a	n/a	n/a	Both	No	Health behavioural and lifestyle	No	No	Yes
145	Jitramontree, N. (2003)	2003	Predicting exercise behavior among Thai elders: Testing the theory of planned behavior	Doctoral thesis	Yes	English	Yes	English	Primary	Cross-sectional study	Quantitative	150	Non-probability sample (quota, purposive, convenience)	both	No	No	No	No	Yes	No	Yes	Yes	No	No	No	No	Non-clinical	General	Self-administered (paper based)	Questionnaire	Pattern of Exercise Instrument, Exercise Behavior	Exercise	Yes	n/a	n/a	n/a	n/a	Questionnaire	Perceived Benefits of Exercise Scale, Importance of Benefits of Exercise Scale, Perceived Negative Effects of Exercise Scale, Importance of Negative Effects of Exercise, Perceived Barriers to Exercise Scale, Perceived Behavioural Control Scale, Social Expectation on Exercise Behaviour Scale, Social Influences on Exercise Behaviour, Exercise Intention Scale, Exercise Confidence Scale, Attitudes to…	n/a	Yes	n/a	n/a	PA	No	Psychological	No	No	Yes
146	Jitsacorn, C. (2000)	2000	Perceived benefits and barriers to the exercise behavior in coronary artery disease patients (Master’s thesis, adult nursing, Mahidol University). (In Thai)	Master's thesis	No	English	No	Both	Secondary	Cross-sectional study	Quantitative	150	Non-probability sample (quota, purposive, convenience)	both	No	No	No	Yes	Yes	No	Yes	Yes	No	No	No	No	Clinical	Coronary artery disease (CAD) patients	Face-to-face interview	Questionnaire	Multi-item	Exercise	Yes	n/a	n/a	n/a	n/a	Questionnaire	Exercise Benefits/Barrier Scales	n/a	Yes	n/a	n/a	PA	No	Socio-demographic, Physical skills, abilities, and fitness, General health, and Psychological	No	No	Yes
147	Jordan, S., et al. (2013)	2013	Body mass index, physical activity, and fracture among young adults: longitudinal results from the Thai cohort study	Journal article	Yes	English	Yes	English	Primary	Prospective cohort	Quantitative	58204	Non-probability sample (quota, purposive, convenience)	both	No	No	No	Yes	No	Yes	Yes	Yes	Yes	Yes	Yes	Yes	Non-clinical	Sukhothai Thammathirat Open University (STOU) students	Self-administered (paper based)	Questionnaire	Multi-item	Total	No	Questionnaire	Single-item	Sitting time	No	n/a	n/a	n/a	n/a	n/a	n/a	Both	No	No	Physical health and functioning	No	Yes
148	Jordan et al (2009)	2009	Breast cancer in the Thai Cohort Study: An exploratory case-control analysis	Journal article	Yes	English	Yes	English	Secondary	Case-control study	Quantitative	903	Non-probability sample (quota, purposive, convenience)	females	n/a	n/a	n/a	n/a	n/a	Yes	Yes	Yes	Yes	Yes	Yes	Yes	Non-clinical	Breast cancer patients	Self-administered (paper based)	Questionnaire	Not specified	Domestic	No	Questionnaire	Not specified	Screen time (TV/Computer)	No	n/a	n/a	n/a	n/a	n/a	n/a	Both	No	Physical health and functioning	No	No	Yes
149	Julvanichpong Tanida (2015)	2015	Predictive factors of exercise behaviours of junior high school students in Chonburi province	Journal article	Yes	English	Yes	English	Secondary	Cross-sectional study	Quantitative	652	Non-probability sample (quota, purposive, convenience)	both	No	No	Yes	No	No	No	Yes	No	Yes	No	No	No	Non-clinical	High school students	Self-administered (paper based)	Questionnaire	Not specified	Exercise	Yes	n/a	n/a	n/a	n/a	Questionnaire	Multi-item	Perception-Social and Environmental Factors to Exercise	Yes	n/a	n/a	PA	No	Socio-demographic, Psychological, Social and culture, Physical environment, and Health behavioural and lifestyle	No	No	Yes
150	Junhasiri, N. (1993)	1993	The effect of an aerobic exercise upon the physical fitness components in the elderly women. Unpublished master’s thesis. Srinakarintarawirot Prasanmit Unviersity, Bangkok	Master's thesis	No	Thai	No	Both	Secondary	Intervention trial	Quantitative	19	Non-probability sample (quota, purposive, convenience)	females	No	No	No	No	Yes	No	Yes	No	Yes	No	No	No	Non-clinical	General	n/a	n/a	n/a	n/a	n/a	n/a	n/a	n/a	n/a	n/a	n/a	n/a	n/a	Exercise Intervention	Aerobic dance	PA	No	No	Physical health and functioning, and Physical skills, abilities, and fitness	No	No
151	Junlapeeya, P. (2005)	2005	Model testing of exercise behavior in Thai female registered nurses in an urban hospital	Doctoral thesis	Yes	English	Yes	English	Primary	Cross-sectional study	Mixed	1778	Non-probability sample (quota, purposive, convenience)	females	No	No	No	Yes	No	No	Yes	Yes	No	No	No	No	Non-clinical	Nurses/nursing students	Self-administered (paper based)	Questionnaire	Godin Leisure-Time Exercise	Exercise	Yes	n/a	n/a	n/a	n/a	Questionnaire	Exercise Self-Efficacy, Outcome Expectations for Exercise, Social Support for Exercise, Convenient Facilities, and Neighborhood Environment	n/a	Yes	n/a	n/a	PA	No	Socio-demographic, Psychological, Social and culture, and Physical environment	No	No	Yes
152	Kabkaew Tatsanan (2006)	2006	Factors Affecting Exercise Behavior of Assistant-nurse Students Hospital for Tropical Diseases, Mahidol University ทัศนันท์ กาบแก้ว. 2549. ปัจจัยที่มีผลต่อพฤติกรรมการออกกำลังกายของนักศึกษาผู้ช่วยพยาบาล โรงพยาบาลเวชศาสตร์เขตร้อน มหาวิทยาลัยมหิดล. ปริญญานิพนธ์วิทยาศาสตรมหาบัณฑิต (สุขศึกษา) บัณฑิตวิทยาลัย มหาวิทยาลัยเกษตรศาสตร์.	Master's thesis	No	Thai	No	Both	Secondary	Cross-sectional study	Quantitative	200	Probability sample (random, interval/systematic, stratified, cluster, multi-stage)	both	No	No	No	Yes	No	No	Yes	Yes	No	No	No	No	Non-clinical	Nurses/nursing students	Self-administered (paper based)	Questionnaire	Multi-item	Exercise	Yes	n/a	n/a	n/a	n/a	Questionnaire	Multi-item	Knowledge-Attitude-Behaviour-Social and Environmental Supporting Factors to Exercise	Yes	n/a	n/a	PA	No	Socio-demographic, Psychological, Social and culture, Physical environment, Knowledge, and Policy	No	No	Yes
153	Kaewanuchit, C. (2016)	2016	"A path analysis of mental health among Thai elderly with diabetes mellitus." Pertanika Journal of Science and Technology 24(2): 285-294.	Journal article	Yes	English	Yes	English	Primary	Cross-sectional study	Quantitative	2000	Probability sample (random, interval/systematic, stratified, cluster, multi-stage)	both	No	No	No	No	Yes	No	Yes	No	Yes	No	No	No	Clinical	Diabetes mellitus	Face-to-face interview	Questionnaire	Two-item	Exercise	No	n/a	n/a	n/a	n/a	n/a	n/a	n/a	n/a	n/a	n/a	PA	No	Psychological	No	No	Yes
154	Kaewboonchoo, O., et al. (2007)	2007	"Blood lead level and blood pressure of bus drivers in Bangkok, Thailand." Industrial Health 45(4): 590-594.	Journal article	Yes	English	Yes	English	Primary	Cross-sectional study	Quantitative	439	Non-probability sample (quota, purposive, convenience)	males	No	No	No	Yes	No	No	Yes	Yes	No	No	No	No	Non-clinical	Taxi/bus driver	Face-to-face interview	Questionnaire	Not specified	Exercise	No	n/a	n/a	n/a	n/a	n/a	n/a	n/a	n/a	n/a	n/a	PA	Yes	No	No	No	No
155	Kaewpan, W. and S. Kalampakorn (2012)	2012	"Health status and health promoting behaviors among aging workers in Thailand." Journal of the Medical Association of Thailand 95(SUPPL 6): S16-S20.	Journal article	Yes	English	Yes	Both	Primary	Cross-sectional study	Quantitative	2312	Probability sample (random, interval/systematic, stratified, cluster, multi-stage)	both	No	No	No	Yes	No	Yes	Yes	Yes	Yes	Yes	Yes	Yes	Non-clinical	Aging workers (45-60 years) working in large, medium, and small-sized industry	Self-administered (paper based)	Questionnaire	Health Promotion Lifestyle Profile	Exercise	Yes	n/a	n/a	n/a	n/a	n/a	n/a	n/a	n/a	n/a	n/a	PA	Yes	No	No	No	No
156	Kaewpan et al (2007)	2007	Factors related to health-promoting behaviours among Thai middle-aged men	Journal article	Yes	English	Yes	Both	Secondary	Cross-sectional study	Quantitative	905	Probability sample (random, interval/systematic, stratified, cluster, multi-stage)	males	No	No	No	Yes	No	Yes	Yes	Yes	Yes	Yes	Yes	Yes	Non-clinical	Middle-aged	Face-to-face interview	Questionnaire	Health Promotion Lifestyle Profile II (HPLP II)	Exercise	Yes	n/a	n/a	n/a	n/a	n/a	n/a	n/a	n/a	n/a	n/a	PA	No	Socio-demographic, Psychological, Social and culture, and Knowledge	No	No	Yes
157	Kaewthong, P., et al (2015)	2015	Comparison of Ruesidadton-Chikung combination exercise and Taichi exercise on lower extremities strength and balance in sedentary middle-aged women	Journal article	Yes	Thai	Yes	Both	Secondary	Intervention trial	Quantitative	52	Non-probability sample (quota, purposive, convenience)	females	No	No	No	Yes	No	No	Yes	No	No	No	Yes	No	Non-clinical	Sedentary middle-aged	n/a	n/a	n/a	n/a	n/a	n/a	n/a	n/a	n/a	n/a	n/a	n/a	n/a	Exercise Intervention	Ruesidadton-Chikung combination exercise and Taichi exercise	PA	No	No	Physical skills, abilities, and fitness	No	No
158	Kaewthummanukul, T., et al. (2006)	2006	Predictors of exercise participation in female hospital nurses	Journal article	Yes	English	Yes	English	Primary	Cross-sectional study	Quantitative	970	Non-probability sample (quota, purposive, convenience)	females	No	No	No	Yes	No	n/a	n/a	No	No	Yes	No	No	Non-clinical	Nurses/nursing students	Self-administered (paper based)	Questionnaire	Nurses’ Health Study (NHS) II Activity and Inactivity Questionnaire	Total	Yes	n/a	n/a	n/a	n/a	Questionnaire	Perceived Physical Ability (PPA), Motivation for Physical Activities Measure, Exercise Benefits/Barriers Scale, Social Support for Exercise Behaviours Scale	n/a	Yes	n/a	n/a	PA	No	Socio-demographic, Psychological, and Social and culture	No	No	Yes
159	Kaewthummanukul et al (2008)	2008	Predictors of exercise among practical nurses	Journal article	No	Thai	Yes	Both	Secondary	Cross-sectional study	Quantitative	335	Non-probability sample (quota, purposive, convenience)	both	No	No	No	Yes	No	No	Yes	No	No	Yes	No	No	Non-clinical	Nurses/nursing students	Self-administered (paper based)	Questionnaire	Multi-item	Total	Yes	n/a	n/a	n/a	n/a	Questionnaire	Exercise Benefits/Barriers Scale, Physical Activity Perceived Self-efficacy, Perceived Social Support Scale, and Revised Motivation for Physical Activities Measure	n/a	Yes	n/a	n/a	PA	No	Socio-demographic, Psychological, and Social and culture	No	No	Yes
160	Kaewwit Raweewan (2007)	2007	Factors influencing the internet using behaviour of undergraduate students in Bangkok and suburban areas	Journal article	Yes	English	Yes	Both	Secondary	Cross-sectional study	Quantitative	690	Probability sample (random, interval/systematic, stratified, cluster, multi-stage)	both	No	No	No	Yes	No	No	Yes	Yes	Yes	No	No	No	Non-clinical	Undergraduate university students	Self-administered (paper based)	n/a	n/a	n/a	n/a	Questionnaire	Multi-item	Internet/Social network use	Yes	n/a	n/a	n/a	n/a	n/a	n/a	SB	No	Socio-demographic and Psychological	No	No	Yes
161	Kallaya, K., et al. (2009)	2009	Relationship of Physical Activity Level, Percent Body Fat, Percent Lean Body Mass and Bone Z-Score in Thai Adolescents	Conference abstract	n/a	n/a	Yes	English	Primary	Cross-sectional study	Quantitative	302	Not reported	both	No	Yes	Yes	No	No	n/a	n/a	n/a	n/a	n/a	n/a	n/a	Non-clinical	General	Objective measurement and Self-administered (paper based)	Accelerometer	Actigraph (CSA model 7164)	Total	Yes	n/a	n/a	n/a	n/a	n/a	n/a	n/a	n/a	n/a	n/a	PA	No	Socio-demographic, and Physical health and functioning	No	No	Yes
162	Kanchanomai, S., et al. (2013)	2013	"One-year Incidence and Risk Factors of Thoracic Spine Pain in Undergraduate Students." Journal of Physical Therapy Science 25(1): 15-20.	Journal article	Yes	English	Yes	English	Primary	Prospective cohort	Quantitative	684	Non-probability sample (quota, purposive, convenience)	both	No	No	No	Yes	No	n/a	n/a	n/a	n/a	n/a	n/a	n/a	Non-clinical	Undergraduate university students	Self-administered (paper based)	Questionnaire	Single-item	Exercise	No	Questionnaire	Multi-item	Computer use	No	n/a	n/a	n/a	n/a	n/a	n/a	Both	No	No	Physical health and functioning	No	Yes
163	Kanchanomai, S., et al. (2012)	2012	"Prevalence of and factors associated with musculoskeletal symptoms in the spine attributed to computer use in undergraduate students." Work 43(4): 497-506.	Journal article	Yes	English	Yes	English	Primary	Cross-sectional study	Quantitative	2511	Non-probability sample (quota, purposive, convenience)	both	No	No	No	Yes	No	No	Yes	Yes	No	No	No	No	Non-clinical	Undergraduate university students	Self-administered (paper based)	Questionnaire	Not specified	Exercise	No	Questionnaire	Not specified	Computer use	No	n/a	n/a	n/a	n/a	n/a	n/a	Both	No	Physical health and functioning	No	No	Yes
164	Kantachuvessiri, A., et al. (2005)	2005	"Factors associated with obesity among workers in a metropolitan waterworks authority." Southeast Asian Journal of Tropical Medicine and Public Health 36(4): 1057-1065.	Journal article	Yes	English	Yes	English	Primary	Cross-sectional study	Quantitative	394	Non-probability sample (quota, purposive, convenience)	both	No	No	No	Yes	No	No	Yes	Yes	No	No	No	No	Non-clinical	Metropolitan waterworks employees	Self-administered (paper based)	Questionnaire	Not specified	Total	No	Questionnaire	Not specified	Screen time (TV/Computer)	No	n/a	n/a	n/a	n/a	n/a	n/a	Both	No	Physical health and functioning	No	No	Yes
165	Kanthamalee et al (2007)	2007	Effects of the self-efficacy and social support enhancement program on exercise behavior and blood pressure among hypertensive elderly. Nursing Journal, 34(4), 93-103.	Journal article	No	Thai	No	Both	Secondary	Intervention trial	Quantitative	40	Non-probability sample (quota, purposive, convenience)	both	No	No	No	No	Yes	No	Yes	No	No	Yes	No	No	Clinical	Hypertension	Face-to-face interview	Questionnaire	Multi-item	Exercise	Yes	n/a	n/a	n/a	n/a	Questionnaire	Multi-item	Self-efficacy, and Social support	Yes	PA increase intervention	Self-efficacy and Social support Enhancement Program	PA	No	No	Physical health and functioning, and Physical activity	No	No
166	Karoonngamphan et al (2012)	2012	Health behaviours and health status of workers: a case study of workplaces in Sathorn district, Bangkok Metropolitan	Journal article	Yes	Thai	Yes	Both	Secondary	Case study	Quantitative	398	Non-probability sample (quota, purposive, convenience)	both	No	No	No	Yes	No	No	Yes	Yes	No	No	No	No	Non-clinical	Professional and office workers	Self-administered (paper based)	Questionnaire	Health Promotion Lifestyle Profile II (HPLP II)	Exercise	Yes	n/a	n/a	n/a	n/a	n/a	n/a	n/a	n/a	n/a	n/a	PA	Yes	No	No	No	No
167	Karuncharernpanit S. (2012)	2012	The effect of an exercise intervention on physical and cognitive function, psychological health and quality of life among older adults with dementia in Bangkok, Thailand	Doctoral thesis	No	English	Yes	English	Secondary	Intervention trial	Mixed	59	Not reported	both	No	No	No	No	Yes	n/a	n/a	n/a	n/a	n/a	n/a	n/a	Clinical	Dementia	n/a	n/a	n/a	n/a	n/a	n/a	n/a	n/a	n/a	n/a	n/a	n/a	n/a	Exercise Intervention	Home-based exercise program	PA	No	No	Physical skills, abilities, and fitness, and Psychological	No	No
168	Karuncharernpanit, S., et al. (2016)	2016	Perceptions of exercise for older people living with dementia in Bangkok, Thailand: an exploratory qualitative study	Journal article	Yes	English	Yes	English	Primary	Cross-sectional study	Qualitative	25	Non-probability sample (quota, purposive, convenience)	both	No	No	No	Yes	Yes	No	Yes	Yes	No	No	No	No	Non-clinical	Health professionals, old people with dementia, and their family care givers	Face-to-face interview	Questionnaire	Multi-item	Exercise	No	n/a	n/a	n/a	n/a	n/a	n/a	n/a	n/a	n/a	n/a	PA	No	No	No	No	No
169	Katewongsa, P., et al. (2014)	2014	Physical activity in Thailand: The general situation at national level	Conference abstract	n/a	n/a	Yes	English	Primary	Longitudinal study	Quantitative	7333	Probability sample (random, interval/systematic, stratified, cluster, multi-stage)	both	No	Yes	Yes	Yes	Yes	Yes	Yes	Yes	Yes	Yes	Yes	Yes	Non-clinical	General	Self-administered (paper based)	Questionnaire	GPAQ	Total	Yes	Questionnaire	GPAQ	Total	Yes	n/a	n/a	n/a	n/a	n/a	n/a	Both	Yes	No	No	No	No
170	Keawduangdee, P., et al. (2015)	2015	"Prevalence of low back pain and associated factors among farmers during the rice transplanting process." Journal of Physical Therapy Science 27(7): 2239-2245.	Journal article	Yes	English	Yes	English	Primary	Cross-sectional study	Quantitative	344	Probability sample (random, interval/systematic, stratified, cluster, multi-stage)	both	No	No	No	Yes	No	n/a	n/a	n/a	n/a	n/a	n/a	n/a	Non-clinical	Farmers	Face-to-face interview	Questionnaire	Not specified	Total	No	n/a	n/a	n/a	n/a	n/a	n/a	n/a	n/a	n/a	n/a	PA	No	Physical health and functioning	No	No	Yes
171	Keawvilai Somnuk (2009)	2009	The Predictive Factors on Exercise Behaviors of Undergraduate Students	Report	Yes	Thai	Yes	Both	Secondary	Cross-sectional study	Quantitative	600	Non-probability sample (quota, purposive, convenience)	both	No	No	No	Yes	No	No	Yes	Yes	No	No	No	No	Non-clinical	Undergraduate university students	Self-administered (paper based)	Questionnaire	Multi-item	Exercise	Yes	n/a	n/a	n/a	n/a	Questionnaire	Not specified	Perception-Attitudes-Social and Environmental Supporting Factors to Exercise	Yes	n/a	n/a	PA	No	Socio-demographic, Psychological, Social and culture, Physical environment, General health, and Knowledge	No	No	Yes
172	Ketkasan Nannapat and Sathirakorn Pongpanich (2013)	2013	Examining stages of readiness exercise behaviour change among Thai university students	Conference abstract	n/a	n/a	Yes	English	Secondary	Cross-sectional study	Quantitative	1102	Non-probability sample (quota, purposive, convenience)	both	No	No	No	Yes	No	Yes	No	No	Yes	No	No	No	Non-clinical	University students	Self-administered (paper based)	n/a	n/a	n/a	n/a	n/a	n/a	n/a	n/a	Questionnaire	Stages of readiness exercise behavior change	n/a	No	n/a	n/a	PA	No	Socio-demographic, and Physical health and functioning	No	No	Yes
173	Kheawwan, P., et al (2016)	2016	Patient readiness to exercise after cardiac surgery development of the readiness to change exercise questionnaire	Journal article	Yes	English	Yes	English	Primary	Measurement study	Quantitative	533	Non-probability sample (quota, purposive, convenience)	both	No	No	No	Yes	Yes	Yes	Yes	Yes	Yes	Yes	Yes	Yes	Clinical	Cardiac surgery patients	Self-administered (paper based)	n/a	n/a	n/a	n/a	n/a	n/a	n/a	n/a	n/a	n/a	n/a	n/a	n/a	n/a	PA	No	No	No	Readiness to Change Exercise Questionnaire	No
174	Kheokao, J., et al. (2015)	2015	Media Use of Nursing Students in Thailand	Conference paper	Yes	English	Yes	English	Primary	Cross-sectional study	Quantitative	3574	Probability sample (random, interval/systematic, stratified, cluster, multi-stage)	both	No	No	No	Yes	No	Yes	Yes	Yes	Yes	Yes	Yes	Yes	Non-clinical	Nurses/nursing students	Self-administered (online survey)	n/a	n/a	n/a	n/a	Questionnaire	Multi-item	Internet/Social network use	No	n/a	n/a	n/a	n/a	n/a	n/a	SB	Yes	No	No	No	No
175	Khongprasert, S., et al (2012)	2012	A Thai dance exercise regimen for people with Parkinson's disease	Journal article	Yes	English	Yes	English	Secondary	Intervention trial	Quantitative	21	Non-probability sample (quota, purposive, convenience)	both	No	No	No	Yes	Yes	No	Yes	Yes	No	No	No	No	Clinical	Parkinson’s disease	n/a	n/a	n/a	n/a	n/a	n/a	n/a	n/a	n/a	n/a	n/a	n/a	n/a	Exercise Intervention	Thai dance exercise regimen	PA	No	No	Physical skills, abilities, and fitness, and Psychological	No	No
176	Khongprasert, S., et al. (2014)	2014	Thai Classical Dance: From being part of the culture to being an exercise	Conference abstract	n/a	English	Yes	English	Primary	Intervention trial	Quantitative	20	Non-probability sample (quota, purposive, convenience)	both	No	No	No	Yes	Yes	No	Yes	Yes	No	No	No	No	Clinical	Parkinson’s disease	n/a	n/a	n/a	n/a	n/a	n/a	n/a	n/a	n/a	n/a	n/a	n/a	n/a	Exercise Intervention	Thai dance	PA	No	No	Physical skills, abilities, and fitness, and Psychological	No	No
177	Khotcharrat, R., et al. (2015)	2015	"Epidemiology of age-related macular degeneration among the elderly population in Thailand." Journal of the Medical Association of Thailand 98(8): 790-797.	Journal article	Yes	English	Yes	English	Primary	Cross-sectional study	Quantitative	7043	Probability sample (random, interval/systematic, stratified, cluster, multi-stage)	both	No	No	No	Yes	Yes	Yes	Yes	No	Yes	Yes	Yes	Yes	Non-clinical	General	Face-to-face interview	Questionnaire	Not specified	Exercise	No	n/a	n/a	n/a	n/a	n/a	n/a	n/a	n/a	n/a	n/a	PA	No	Physical health and functioning	No	No	Yes
178	Khruakhorn, S., et al. (2010)	2010	"Prevalence and risk factors of low back pain among the university staff." Journal of the Medical Association of Thailand 93(SUPPL 7): S142-S148.	Journal article	Yes	English	Yes	Both	Primary	Cross-sectional study	Quantitative	803	Non-probability sample (quota, purposive, convenience)	both	No	No	No	Yes	No	No	Yes	No	Yes	No	No	No	Non-clinical	University staff	Self-administered (paper based)	Questionnaire	Modified habitual physical activity questionnaire	Total	Yes	Questionnaire	Modified habitual physical activity questionnaire	Total	Yes	n/a	n/a	n/a	n/a	n/a	n/a	Both	No	Physical health and functioning	No	No	Yes
179	Khui-apai, K. (2005)	2005	Effect of Tai Chi Qigong exercise on blood pressure and drug use among the elderly with essential hypertension (Unpublished master’s thesis). Chiang Mai University, Chiang Mai, Thailand.	Master's thesis	No	Thai	No	Both	Secondary	Intervention trial	Quantitative	30	Non-probability sample (quota, purposive, convenience)	both	No	No	No	No	Yes	No	Yes	No	No	Yes	No	No	Clinical	Hypertension	n/a	n/a	n/a	n/a	n/a	n/a	n/a	n/a	n/a	n/a	n/a	n/a	n/a	Exercise Intervention	Thai Chi Qigong	PA	No	No	Physical health and functioning	No	No
180	Khumprommarach Supanithi (2010)	2010	Effects of minifitball exercise program on health-related physical fitness and quality of life in working women	Master's thesis	Yes	Thai	Yes	Both	Secondary	Intervention trial	Quantitative	53	Non-probability sample (quota, purposive, convenience)	females	No	No	No	Yes	No	Yes	No	No	No	No	Yes	No	Non-clinical	Professional and office workers	n/a	n/a	n/a	n/a	n/a	n/a	n/a	n/a	n/a	n/a	n/a	n/a	n/a	Exercise Intervention	Minifitball exercise	PA	No	No	Physical health and functioning, General health, Physical skills, abilities, and fitness, Physical activity, and Psychological	No	No
181	Khumsri, J., et al. (2015)	2015	"Prevalence of facebook addiction and related factors among Thai high school students." Journal of the Medical Association of Thailand 98: S51-S60.	Journal article	Yes	English	Yes	Both	Primary	Cross-sectional study	Quantitative	872	Probability sample (random, interval/systematic, stratified, cluster, multi-stage)	both	No	No	Yes	No	No	No	Yes	Yes	No	Yes	Yes	Yes	Non-clinical	High school students	Self-administered (paper based)	n/a	n/a	n/a	n/a	Questionnaire	Multi-item	Internet/Social network use, and leisure-time	Yes	Questionnaire	Thai-Bergen Facebook Addiction Scale (Thai-BFAS)	n/a	Yes	n/a	n/a	SB	No	Psychological	No	No	Yes
182	Khunphasee Arom (2010)	2010	Attitude to Exercise and Cardiopulmonary Endurance Fitness in Staff of Rehabilitation Department at Phramongkutklao Hospital	Journal article	Yes	Thai	Yes	Both	Secondary	Cross-sectional study	Quantitative	117	Non-probability sample (quota, purposive, convenience)	both	No	No	No	Yes	No	No	Yes	Yes	No	No	No	No	Non-clinical	Health care workers	Self-administered (paper based)	Questionnaire	Not specified	Exercise	Yes	n/a	n/a	n/a	n/a	Questionnaire	Not specified	Knowledge-Attitude-Behaviour of Exercise	Yes	n/a	n/a	PA	Yes	No	No	No
183	Khuntongkaew Surapa (2005)	2005	Exercise behaviour among health group members at Ratchaburi province	Master's thesis	Yes	Thai	Yes	Both	Secondary	Cross-sectional study	Quantitative	383	Probability sample (random, interval/systematic, stratified, cluster, multi-stage)	both	No	No	Yes	Yes	Yes	Yes	Yes	No	Yes	No	No	No	Non-clinical	Health promotion club members	Face-to-face interview	Questionnaire	Multi-item	Exercise	Yes	n/a	n/a	n/a	n/a	Questionnaire	Multi-item	Perception-Attitude-Social and Environmental Supporting Factors to Exercise	Yes	n/a	n/a	PA	Yes	No	No	No	No
184	Khwanchuea (2012)	2012	Bone Mass, Body Mass Index, and Lifestyle Factors: A Case Study of Walailak University Staff, Walailak Journal of Science & Technology. 9: 263-275.	Journal article	Yes	English	Yes	English	Primary	Cross-sectional study	Quantitative	310	Non-probability sample (quota, purposive, convenience)	both	No	No	No	Yes	No	No	Yes	No	No	No	No	Yes	Non-clinical	University staff	Self-administered (paper based)	Questionnaire	Multi-item	Exercise	No	n/a	n/a	n/a	n/a	n/a	n/a	n/a	n/a	n/a	n/a	PA	No	Physical health and functioning	No	No	Yes
185	Kiatrungrit, K. and S. Hongsanguansri (2014)	2014	Cross-sectional study of use of electronic media by secondary school students in Bangkok, Thailand	Journal article	Yes	English	Yes	English	Primary	Cross-sectional study	Quantitative	768	Probability sample (random, interval/systematic, stratified, cluster, multi-stage)	both	No	No	Yes	No	No	No	Yes	Yes	No	No	No	No	Non-clinical	Secondary school students	Self-administered (paper based)	n/a	n/a	n/a	n/a	Questionnaire	Translated and modified Generation M2 - Media in the Lives of 8- to 18-Year-Olds	Internet/Social network use	Yes	n/a	n/a	n/a	n/a	n/a	n/a	SB	No	Socio-demographic, and Academic/school performance	No	No	Yes
186	Kijboonchoo, K., et al. (2009)	2009	Is There Any Gender Difference in Physical Activity Level in Thai Adolescents?	Conference abstract	n/a	n/a	Yes	English	Primary	Cross-sectional study	Quantitative	485	Not reported	both	No	No	Yes	No	No	n/a	n/a	n/a	n/a	n/a	n/a	n/a	Non-clinical	Secondary school students	Objective measurement and Self-administered (paper based)	Accelerometer	Actigraph (CSA model 7164)	Total	Yes	n/a	n/a	n/a	n/a	n/a	n/a	n/a	n/a	n/a	n/a	PA	No	Socio-demographic	No	No	Yes
187	Kijboonchoo et al. (2007)	2007	Report of the development of validated body fat, body mass index, and physical activity assessment for Thai children. Bangkok: Institute of Nutrition, Mahidol University	Report	No	Thai	Yes	Both	Secondary	Measurement study	Mixed	4899	Not reported	both	No	No	Yes	No	No	Yes	Yes	Yes	Yes	Yes	Yes	Yes	Non-clinical	Primary school, and secondary school students	Focus group, Objective measurement and Self-administered (paper based)	Accelerometer	Actigraph (CSA model 7164)	Total	Yes	n/a	n/a	n/a	n/a	n/a	n/a	n/a	n/a	n/a	n/a	PA	No	No	No	Physical Activity Questionnaire (PAQ) for Thai children	No
188	Kitrungpipat Natenapa and Anusara Phannithit (2012)	2012	Self-health care behaviour student in Silpakorn university Phrtchaburi IT campus	Bachelor's thesis	Yes	Thai	Yes	Both	Secondary	Cross-sectional study	Quantitative	400	Probability sample (random, interval/systematic, stratified, cluster, multi-stage)	both	No	No	No	Yes	No	No	Yes	No	Yes	No	No	No	Non-clinical	University students	Self-administered (paper based)	Questionnaire	Multi-item	Exercise	Yes	n/a	n/a	n/a	n/a	n/a	n/a	n/a	n/a	n/a	n/a	PA	No	Socio-demographic	No	No	Yes
189	Kittipimpanon (2006)	2006	Factors associated with physical performance among elderly in urban poor community	Master's thesis	No	English	Yes	Both	Secondary	Cross-sectional study	Quantitative	105	Non-probability sample (quota, purposive, convenience)	both	No	No	No	No	Yes	No	Yes	Yes	No	No	No	No	Non-clinical	General	Face-to-face interview	Questionnaire	Single-item	Exercise	No	n/a	n/a	n/a	n/a	n/a	n/a	n/a	n/a	n/a	n/a	PA	No	Physical skills, abilities, and fitness	No	No	Yes
190	Klainin-Yobas, P., et al. (2015)	2015	"Physical fitness, health behaviour and health among nursing students: A descriptive correlational study." Nurse Education Today 35(12): 1199-1205.	Journal article	Yes	English	Yes	Both	Primary	Cross-sectional study	Quantitative	335	Non-probability sample (quota, purposive, convenience)	both	No	No	No	Yes	No	n/a	n/a	n/a	n/a	n/a	n/a	n/a	Non-clinical	Nurses/nursing students	Self-administered (paper based)	Questionnaire	Single-item	Exercise	Yes	n/a	n/a	n/a	n/a	n/a	n/a	n/a	n/a	n/a	n/a	PA	No	General health, Physical health and functioning, and Psychological	No	No	Yes
191	Klanarong Suntara (2005)	2005	Socio-demographic distribution of health-related fitness of Thai children	Doctoral thesis	Yes	English	Yes	English	Primary	Cross-sectional study	Quantitative	5963	Probability sample (random, interval/systematic, stratified, cluster, multi-stage)	both	No	Yes	Yes	No	No	Yes	Yes	Yes	Yes	Yes	Yes	Yes	Non-clinical	Primary school students	Parent/caregiver proxy report (paper based) and Self-administered (paper based)	Questionnaire	Multi-item	Total	No	Questionnaire	Multi-item	Screen time (TV/Computer)	No	n/a	n/a	n/a	n/a	n/a	n/a	Both	No	Socio-demographic	No	No	Yes
192	Kongcheewasakul et al (2014)	2014	Exercise behavior for Health of Rajamangala Srivijaya University Students, Songkhla Campus Sorat	Journal article	Yes	Thai	Yes	Both	Secondary	Cross-sectional study	Quantitative	381	Probability sample (random, interval/systematic, stratified, cluster, multi-stage)	both	No	No	No	Yes	No	Yes	No	No	No	No	No	Yes	Non-clinical	University students	Self-administered (paper based)	Questionnaire	Multi-item	Exercise	No	n/a	n/a	n/a	n/a	Questionnaire	Multi-item	Knowledge-Attitudes-Behaviour of Exercise	No	n/a	n/a	PA	No	Socio-demographic, Psychological, Knowledge, and Health behavioural and lifestyle	No	No	Yes
193	Kongin, W. (1998)	1998	Self-care of the rural Thai elderly	Doctoral thesis	Yes	English	Yes	English	Primary	Cross-sectional study	Qualitative	31	Non-probability sample (quota, purposive, convenience)	both	No	No	No	No	Yes	Yes	No	No	No	No	No	Yes	Non-clinical	General	Face-to-face interview	n/a	n/a	n/a	n/a	n/a	n/a	n/a	n/a	n/a	n/a	n/a	n/a	n/a	n/a	PA	No	No	No	No	No
194	Kongkanand, A. (2000)	2000	"Prevalence of erectile dysfunction in Thailand. Thai Erectile Dysfunction Epidemiological Study Group." Int J Androl 23 Suppl 2: 77-80.	Journal article	Yes	English	Yes	English	Primary	Cross-sectional study	Quantitative	1250	Not reported	males	No	No	No	Yes	Yes	No	Yes	Yes	Yes	Yes	Yes	Yes	Non-clinical	General	Face-to-face interview	Questionnaire	Not specified	Work-related, and Exercise	No	n/a	n/a	n/a	n/a	n/a	n/a	n/a	n/a	n/a	n/a	PA	No	Physical health and functioning	No	No	Yes
195	Konharn et al (2016)	2016	Validity and Reliability of the Physical Activity Questionnaire for Thai Children and Youth 2015 in age 14-17 year	Report	Yes	Thai	Yes	Both	Secondary	Cross-sectional study	Quantitative	199	Non-probability sample (quota, purposive, convenience)	both	No	No	Yes	No	No	Yes	Yes	n/a	n/a	n/a	n/a	n/a	Non-clinical	Secondary school students	Objective measurement and Self-administered (paper based)	Questionnaire, and Activity Tracker	Physical Activity Questionnaire (PAQ), and Feelfit	Total	Yes	Questionnaire, and Activity Tracker	Physical Activity Questionnaire (PAQ), and Feelfit	Total	Yes	n/a	n/a	n/a	n/a	n/a	n/a	Both	No	No	No	Physical Activity Questionnaire (PAQ) for Thai children and Youth	Yes
196	Konharn, K., et al. (2014)	2014	Socioeconomic status and objectively measured physical activity in thai adolescents	Journal article	Yes	English	Yes	English	Primary	Cross-sectional study	Quantitative	177	Probability sample (random, interval/systematic, stratified, cluster, multi-stage)	both	No	No	Yes	No	No	Yes	Yes	No	No	No	Yes	No	Non-clinical	Secondary school students	Objective measurement and Self-administered (paper based)	Accelerometer	Actigraph GT1M	Total	Yes	Accelerometer	Actigraph GT1M	Total	Yes	n/a	n/a	n/a	n/a	n/a	n/a	Both	No	Socio-demographic	No	No	Yes
197	Konharn, K., et al. (2015)	2015	Differences between weekday and weekend levels of moderate-to-vigorous physical activity in Thai adolescents	Doctoral thesis + Journal article	Yes	English	Yes	English	Primary	Cross-sectional study	Quantitative	186	Probability sample (random, interval/systematic, stratified, cluster, multi-stage)	both	No	No	Yes	No	No	Yes	Yes	No	No	No	Yes	No	Non-clinical	Secondary school students	Objective measurement and Self-administered (paper based)	Accelerometer	Actigraph GT1M	Total	Yes	n/a	n/a	n/a	n/a	n/a	n/a	n/a	n/a	n/a	n/a	PA	No	Socio-demographic	No	No	Yes
198	Kornanong, Y. (2016)	2016	Effects of 10,000 steps a day on physical and mental health in overweight participants in a community setting: a preliminary study	Journal article	Yes	English	Yes	English	Primary	Intervention trial	Quantitative	30	Non-probability sample (quota, purposive, convenience)	both	No	No	No	Yes	No	n/a	n/a	n/a	n/a	n/a	n/a	n/a	Non-clinical	Obese/overweight	n/a	Pedometer, and PA/SB diary	Yamax SW-200	Walking	Yes	n/a	n/a	n/a	n/a	n/a	n/a	n/a	n/a	PA increase intervention	10,000 steps	PA	No	No	Physical health and functioning, and Psychological	No	Yes
199	Kraithaworn, P., et al. (2011)	2011	Factors predicting physical activity among older Thais living in low socioeconomic urban communities	Journal article	Yes	English	Yes	Both	Primary	Cross-sectional study	Quantitative	258	Probability sample (random, interval/systematic, stratified, cluster, multi-stage)	both	No	No	No	No	Yes	No	Yes	Yes	No	No	No	No	Non-clinical	General	Face-to-face interview	Questionnaire	Modified version of Self-Report Physical Activity Questionnaire for Older Thai Adults (SPAQ)	Total	Yes	n/a	n/a	n/a	n/a	Questionnaire	Neighborhood Environment Walk Ability Scale-Abbreviated (NEWS-A), Perceived Self-Efficacy for Exercise Questionnaire (PSEEQ), and Social Support for Exercise Questionnaire (SSEQ)	n/a	Yes	n/a	n/a	PA	No	Psychological, Social and culture, General health, and Physical environment	No	No	Yes
200	Krittatunmakul Sompong (2013)	2013	Guidelines for transport system improvement for promoting physical activity of Trang city	Master's thesis	Yes	Thai	Yes	Both	Secondary	Cross-sectional study	Quantitative	400	Non-probability sample (quota, purposive, convenience)	both	No	No	Yes	Yes	Yes	Yes	Yes	No	No	No	No	Yes	Non-clinical	General	Self-administered (paper based)	Questionnaire	Multi-item	Transport	No	n/a	n/a	n/a	n/a	n/a	n/a	n/a	n/a	n/a	n/a	PA	Yes	No	No	No
201	Kruavit, A., et al. (2012)	2012	"Prevalence of Vitamin D insufficiency and low bone mineral density in elderly Thai nursing home residents." BMC Geriatrics 12.	Journal article	Yes	English	Yes	English	Primary	Cross-sectional study	Quantitative	93	Non-probability sample (quota, purposive, convenience)	females	No	No	No	No	Yes	No	Yes	Yes	No	No	No	No	Non-clinical	Elderly/nursing home residents	Face-to-face interview	Questionnaire	Not specified	Total	No	n/a	n/a	n/a	n/a	n/a	n/a	n/a	n/a	n/a	n/a	PA	No	Physical health and functioning	No	No	Yes
202	Kuhiranyaratn, P., et al. (2008)	2008	Social support and physical exercise among rural elderly in Khon Kaen province, Thailand	Conference abstract	n/a	n/a	Yes	English	Primary	Cross-sectional study	Quantitative	734	Probability sample (random, interval/systematic, stratified, cluster, multi-stage)	both	No	No	No	No	Yes	Yes	No	No	No	No	Yes	No	Non-clinical	General	Self-administered (paper based)	Questionnaire	Not specified	Total	No	n/a	n/a	n/a	n/a	n/a	n/a	n/a	n/a	n/a	n/a	PA	No	Psychological, and Social and culture	No	No	Yes
203	Kuhirunyaratn, P., et al. (2013)	2013	"Factors related to falls among community dwelling elderly." Southeast Asian Journal of Tropical Medicine and Public Health 44(5): 906-915.	Journal article	Yes	English	Yes	English	Primary	Case-control study	Quantitative	333	Non-probability sample (quota, purposive, convenience)	both	No	No	No	No	Yes	n/a	n/a	No	No	No	Yes	No	Non-clinical	Falls	Face-to-face interview	Questionnaire	Not specified	Exercise	No	n/a	n/a	n/a	n/a	n/a	n/a	n/a	n/a	n/a	n/a	PA	No	Physical health and functioning	No	No	Yes
204	Kumkate et al (2007)	2007	Effect of Tai Chi Chun Exercise on Balance in Thai Elderly People. J Thai Rehabil Med, 17 (3), 73–78.	Journal article	No	Thai	No	Both	Secondary	Cross-sectional study	Quantitative	84	Non-probability sample (quota, purposive, convenience)	both	No	No	No	No	Yes	No	Yes	Yes	No	Yes	No	No	Non-clinical	Tai Chi practitioners	Face-to-face interview	n/a	n/a	n/a	n/a	n/a	n/a	n/a	n/a	n/a	n/a	n/a	n/a	n/a	n/a	PA	No	Physical skills, abilities, and fitness	No	No	No
205	Kuptniratsaikul, V., et al. (2002)	2002	The Efficacy of a Muscle Exercise Program to Improve Functional Performance of the Knee in Patients with Osteoarthritis	Journal article	Yes	English	Yes	Both	Primary	Prospective cohort	Quantitative	392	Non-probability sample (quota, purposive, convenience)	both	No	No	No	No	Yes	No	Yes	Yes	No	No	No	No	Clinical	Osteoarthritis of the knee	n/a	n/a	n/a	n/a	n/a	n/a	n/a	n/a	n/a	n/a	n/a	n/a	n/a	Exercise Intervention	Muscle exercise	PA	No	No	Physical skills, abilities, and fitness	No	No
206	Kuramasuwan, B. et al (2013)	2013	Diabetes, impaired fasting glucose, daily life activities, food and beverage consumption among Buddhist monks in Chanthaburi Province, Thailand	Journal article	Yes	English	Yes	English	Primary	Cross-sectional study	Quantitative	415	Probability sample (random, interval/systematic, stratified, cluster, multi-stage)	males	No	No	No	Yes	No	Yes	Yes	No	Yes	No	No	No	Non-clinical	Buddhist monks	Face-to-face interview	Questionnaire	Single-item	Exercise	No	n/a	n/a	n/a	n/a	n/a	n/a	n/a	n/a	n/a	n/a	PA	Yes	No	No	No	No
207	Kurmlue Punlob (2000)	2000	Factors affecting exercise of Payap University students พัลลภ คำลือ. 2543. ปัจจัยที่มีผลต่อการออกกำลังกายของนักศึกษามหาวิทยาลัยพายัพ. วิทยานิพนธ์ ศศ.ม. (วิชาการส่งเสริมสุขภาพ) บัณฑิตวิทยาลีย มหาวิทยาลัยเชียงใหม่.	Master's thesis	No	Thai	No	Both	Secondary	Cross-sectional study	Quantitative	852	Probability sample (random, interval/systematic, stratified, cluster, multi-stage)	both	No	No	No	Yes	No	n/a	n/a	No	No	No	Yes	No	Non-clinical	University students	Self-administered (paper based)	Questionnaire	Multi-item	Sports, and Exercise	Yes	n/a	n/a	n/a	n/a	Questionnaire	Multi-item	Perception-Attitude-Social and Environmental Supporting Factors to Exercise	Yes	n/a	n/a	PA	No	Psychological, Social and culture, Physical environment, Knowledge, and Policy	No	No	Yes
208	L, L. Y. L., et al. (2009)	2009	"Associations between urbanisation and components of the health-risk transition in Thailand. A descriptive study of 87,000 Thai adults." Glob Health Action 2.	Journal article	Yes	English	Yes	English	Primary	Cross-sectional study	Quantitative	87134	Non-probability sample (quota, purposive, convenience)	both	No	No	Yes	Yes	No	Yes	Yes	Yes	Yes	Yes	Yes	Yes	Non-clinical	Sukhothai Thammathirat Open University (STOU) students	Self-administered (paper based)	Questionnaire	Multi-item	Exercise and domestic	No	Questionnaire	Multi-item	Screen time (TV/Computer)	No	n/a	n/a	n/a	n/a	n/a	n/a	Both	No	Socio-demographic	No	No	No
209	Lam, L. C. W., et al. (2015)	2015	Intellectual and physical activities, but not social activities, are associated with better global cognition: A multi-site evaluation of the cognition and lifestyle activity study for seniors in Asia (CLASSA)	Journal article	Yes	English	Yes	English	Primary	Cross-sectional study	Quantitative	160	Non-probability sample (quota, purposive, convenience)	both	No	No	No	No	Yes	No	Yes	Yes	No	No	No	No	Non-clinical	General	Self-administered (paper based)	Questionnaire	Not specified	Exercise	Yes	n/a	n/a	n/a	n/a	n/a	n/a	n/a	n/a	n/a	n/a	PA	No	Psychological	No	No	Yes
210	Laophosri M, Kanpittaya J, Sawanyawisut K, et al (2013)	2013	Effects of Thai dance on balance in Thai elderly. Chula Med J, 2013, 57: 349–350.	Journal article	No	English	No	Both	Secondary	Intervention trial	Quantitative	38	Non-probability sample (quota, purposive, convenience)	females	No	No	No	No	Yes	No	Yes	No	No	No	Yes	No	Non-clinical	General	n/a	n/a	n/a	n/a	n/a	n/a	n/a	n/a	n/a	n/a	n/a	n/a	n/a	Exercise Intervention	Thai dance	PA	No	No	Physical skills, abilities, and fitness	No	No
211	Laosupap, K., et al. (2008)	2008	Factors affecting physical activity of rural Thai midlife women	Journal article	Yes	English	Yes	Both	Primary	Cross-sectional study	Mixed	642	Probability sample (random, interval/systematic, stratified, cluster, multi-stage)	females	No	No	No	Yes	No	Yes	No	No	No	No	Yes	No	Non-clinical	Middle-aged	Self-administered (paper based)	Questionnaire	Modified IPAQ	Total	Yes	n/a	n/a	n/a	n/a	Questionnaire	Physical Activity Benefits/Barriers, Knowledge of Physical Activity	n/a	Yes	n/a	n/a	PA	No	Socio-demographic, Physical health and functioning, Psychological, Social and culture, Physical environment, and Knowledge	No	No	Yes
212	Lau, E. M., et al. (2001)	2001	"Risk factors for hip fracture in Asian men and women: the Asian osteoporosis study." J Bone Miner Res 16(3): 572-580.	Journal article	Yes	English	Yes	English	Primary	Case-control study	Quantitative	400	Non-probability sample (quota, purposive, convenience)	both	No	No	No	Yes	Yes	No	Yes	Yes	No	No	No	No	Non-clinical	Hip or knee fracture	Face-to-face interview	Questionnaire	Multi-item	Total	Yes	n/a	n/a	n/a	n/a	n/a	n/a	n/a	n/a	n/a	n/a	PA	No	Socio-demographic, and Physical health and functioning	No	No	Yes
213	Lavichant Attaya (2006)	2006	Factors affecting the internet usage behavior of undergraduate and graduate students in Bangkok Metropolitan Area. Master of Business Administration degree in Management. Graduate School Srinakharinwirot University.	Master's thesis	No	Thai	No	Both	Secondary	Cross-sectional study	Quantitative	400	Non-probability sample (quota, purposive, convenience)	both	No	No	No	Yes	No	No	Yes	Yes	No	No	No	No	Non-clinical	Bachelor's and Master's students	Self-administered (paper based)	n/a	n/a	n/a	n/a	Questionnaire	Multi-item	Internet/Social network use	Yes	n/a	n/a	n/a	n/a	n/a	n/a	SB	No	Socio-demographic, Psychological, and Social and culture	No	No	Yes
214	Lazzarino, A. I., et al. (2014)	2014	"The associations between unhealthy behaviours, mental stress, and low socio-economic status in an international comparison of representative samples from Thailand and England." Globalization & Health 10(1): 1-18.	Journal article	Yes	English	Yes	English	Primary	Cross-sectional study	Quantitative	24743	Non-probability sample (quota, purposive, convenience)	both	No	No	No	Yes	No	Yes	Yes	Yes	Yes	Yes	Yes	Yes	Non-clinical	Sukhothai Thammathirat Open University (STOU) students	Self-administered (paper based)	Questionnaire	Single-item	Total	No	n/a	n/a	n/a	n/a	n/a	n/a	n/a	n/a	n/a	n/a	PA	No	Socio-demographic and Psychological	No	No	Yes
215	Le et al (2006)	2006	Prevalence and risk factors of hypercholesterolemia among Thai men and women receiving health examinations	Journal article	Yes	English	Yes	English	Secondary	Cross-sectional study	Quantitative	1392	Non-probability sample (quota, purposive, convenience)	both	No	No	No	Yes	Yes	No	Yes	Yes	No	No	No	No	Non-clinical	Participants of an annual health examinations at the Preventive Medicine Clinic	Face-to-face interview	Questionnaire	Single-item	Exercise	No	n/a	n/a	n/a	n/a	n/a	n/a	n/a	n/a	n/a	n/a	PA	No	Physical health and functioning	No	No	Yes
216	Leelacharas, S., et al. (2015)	2015	"Illness Perceptions, Lifestyle Behaviors, Social Support, and Cardiovascular Risks in People with Hypertension in Urban and Rural Areas of Thailand." Pacific Rim International Journal of Nursing Research 19(3): 245-256.	Journal article	Yes	English	Yes	Both	Primary	Cross-sectional study	Quantitative	660	Non-probability sample (quota, purposive, convenience)	both	No	No	No	Yes	Yes	Yes	Yes	Yes	No	No	No	No	Clinical	Hypertension	Face-to-face interview	Questionnaire	Exercise Behavioral Scale (EBS)	Exercise	Yes	n/a	n/a	n/a	n/a	n/a	n/a	n/a	n/a	n/a	n/a	PA	No	Socio-demographic	No	No	Yes
217	Leelarungrayub, D., et al. (2010)	2010	Vernonia cinerea Less. supplementation and strenuous exercise reduce smoking rate: relation to oxidative stress status and beta-endorphin release in active smokers	Journal article	Yes	English	Yes	English	Primary	Intervention trial	Quantitative	120	Non-probability sample (quota, purposive, convenience)	both	No	No	No	Yes	Yes	n/a	n/a	No	No	Yes	No	No	Non-clinical	Smokers	n/a	n/a	n/a	n/a	n/a	n/a	n/a	n/a	n/a	n/a	n/a	n/a	n/a	Exercise Intervention	Strenuous exercise	PA	No	No	Health behavioural and lifestyle, and Physical health and functioning	No	No
218	Leelarungrayub, D., et al. (2011)	2011	Six weeks of aerobic dance exercise improves blood oxidative stress status and increases interleukin-2 in previously sedentary women	Journal article	Yes	English	Yes	English	Primary	Intervention trial	Quantitative	24	Non-probability sample (quota, purposive, convenience)	females	No	No	No	Yes	No	n/a	n/a	No	No	Yes	No	No	Non-clinical	Sedentary	n/a	n/a	n/a	n/a	n/a	n/a	n/a	n/a	n/a	n/a	n/a	n/a	n/a	Exercise Intervention	Aerobic dance	PA	No	No	Physical health and functioning	No	No
219	Leelayuwat, N., et al. (2008)	2008	An alternative exercise and its beneficial effects on glycaemic control and oxidative stress in subjects with type 2 diabetes	Journal article	Yes	English	Yes	English	Primary	Intervention trial	Quantitative	43	Non-probability sample (quota, purposive, convenience)	both	No	No	No	Yes	Yes	n/a	n/a	No	No	No	Yes	No	Clinical	Diabetes type II	n/a	n/a	n/a	n/a	n/a	n/a	n/a	n/a	n/a	n/a	n/a	n/a	n/a	Exercise Intervention	Arm Swing Exercise (ASE)	PA	No	No	Physical health and functioning	No	No
220	Leemingsawat et al (2007)	2007	A Study of Exercise Behaviors of Student in Higher Education Institutes	Journal article	No	Thai	No	Both	Secondary	Cross-sectional study	Quantitative	22412	Probability sample (random, interval/systematic, stratified, cluster, multi-stage)	both	No	No	No	Yes	No	Yes	Yes	Yes	Yes	Yes	Yes	Yes	Non-clinical	Undergraduate university students	Self-administered (paper based)	Questionnaire	Multi-item	Sports, and Exercise	Yes	n/a	n/a	n/a	n/a	n/a	n/a	n/a	n/a	n/a	n/a	PA	Yes	No	No	No	No
221	Leethong-in Mayuree (2009)	2009	A causal model of physical activity in healthy older Thai people	Doctoral thesis	Yes	English	Yes	Both	Secondary	Cross-sectional study	Quantitative	320	Probability sample (random, interval/systematic, stratified, cluster, multi-stage)	both	No	No	No	No	Yes	Yes	Yes	Yes	Yes	Yes	Yes	Yes	Non-clinical	General	Self-administered (paper based)	Questionnaire	IPAQ long form	Total	Yes	n/a	n/a	n/a	n/a	Questionnaire	Self-efficacy for Physical Activity (SEPA), Positive Outcome Expectation for Physical Activity (POEPA), Negative Outcome Expectation for Physical Activity (NOEPA), Social Support for Physical Activity (SSPA), Thai Environment Supports for Physical Activity scale (TESPA)	n/a	Yes	n/a	n/a	PA	No	Socio-demographic, Psychological, Social and culture, and Physical environment	No	No	Yes
222	Leethong-in et al (2011)	2011	Assessment of the environmental support for physical activity scale among Thai elderly	Journal article	Yes	English	Yes	Both	Secondary	Measurement study	Quantitative	320	Probability sample (random, interval/systematic, stratified, cluster, multi-stage)	both	No	No	No	No	Yes	Yes	Yes	No	Yes	Yes	Yes	Yes	Non-clinical	General	Face-to-face interview	Questionnaire	IPAQ long form	Total	Yes	n/a	n/a	n/a	n/a	n/a	n/a	n/a	n/a	n/a	n/a	PA	No	No	No	Thai Environmental Support for Physical Activity (TESPA)	Yes
223	Leggat, P. A., et al. (2001)	2001	"Health of dentists in southern Thailand." International Dental Journal 51(5): 348-352.	Journal article	Yes	English	Yes	English	Primary	Cross-sectional study	Quantitative	178	Non-probability sample (quota, purposive, convenience)	both	No	No	No	Yes	No	No	No	No	No	No	No	Yes	Non-clinical	Dentists	Self-administered (paper based)	Questionnaire	Not specified	Exercise, and leisure-time	No	n/a	n/a	n/a	n/a	n/a	n/a	n/a	n/a	n/a	n/a	PA	Yes	No	No	No	No
224	Lerssrimongkol, C., et al. (2016)	2016	Active commuting and cardiovascular risk among health care workers	Journal article	Yes	English	Yes	English	Primary	Cross-sectional study	Quantitative	3204	Non-probability sample (quota, purposive, convenience)	both	No	No	No	Yes	No	n/a	n/a	No	No	Yes	No	No	Non-clinical	Health care workers	Face-to-face interview and Self-administered (online survey)	Questionnaire	Multi-item	Total	No	n/a	n/a	n/a	n/a	n/a	n/a	n/a	n/a	n/a	n/a	PA	No	Socio-demographic, Physical health and functioning, and Health behavioural and lifestyle	No	No	Yes
225	Liangchawengwong, S., et al. (2013)	2013	Prevalence, Stages of Change for Lifestyle-Related Cardiovascular Risk Factors, and Influencing Factors of Physical Activity among Thai Young Adults	Journal article	Yes	English	Yes	Both	Primary	Cross-sectional study	Quantitative	1124	Probability sample (random, interval/systematic, stratified, cluster, multi-stage)	both	No	No	No	Yes	No	Yes	Yes	Yes	Yes	Yes	Yes	Yes	Non-clinical	University students	Self-administered (paper based)	Questionnaire	Physical Inactivity Assessment Form (modified from the ACSM/AHA)	Total	Yes	Questionnaire	Sedentary Lifestyle Assessment Form (modified from the Sedentary Assessment of National Center for Health Stratistics)	Total	Yes	Questionnaire	Stages of Change for Physical Activity (modified from the Stages of Exercise Behavior change of Cardinal), Decisional Balance Scale for Exercise (modified from Jordan, Nigg, Norman, Rossi, and Benisovich's), and Modified Bandura’s Physical Activity Self-Efficacy Scale	Total	Yes	n/a	n/a	Both	No	Psychological	No	No	Yes
226	Limachan Ratchadawon (2006)	2006	Physical Activity and Health status of Professional Nurses at Bangkok Metropolitan Administration Medical College and Vajira hospital	Master's thesis	Yes	Thai	Yes	Both	Secondary	Cross-sectional study	Quantitative	300	Probability sample (random, interval/systematic, stratified, cluster, multi-stage)	both	No	No	No	Yes	No	No	Yes	Yes	No	No	No	No	Non-clinical	Nurses/nursing students	Self-administered (paper based)	Questionnaire	Multi-item	Total	Yes	n/a	n/a	n/a	n/a	Questionnaire	Multi-item	Knowledge-Attitudes-Behaviour of Exercise	Yes	n/a	n/a	PA	No	Socio-demographic, and Physical health and functioning	No	No	Yes
227	Limpaphayom, K., et al. (1998)	1998	Risk factors of osteoporosis in Thai postmenopausal women attending menopause clinic at Chulalongkorn Hospital. 1st Asian-European Congress on the Menopause: 181-185.	Conference paper	No	English	Yes	English	Primary	Cross-sectional study	Quantitative	242	Non-probability sample (quota, purposive, convenience)	females	No	No	No	Yes	Yes	No	Yes	Yes	No	No	No	No	Non-clinical	Pre-post Menopausal	Self-administered (paper based)	Questionnaire	Not specified	Exercise	No	n/a	n/a	n/a	n/a	n/a	n/a	n/a	n/a	n/a	n/a	PA	No	Physical health and functioning	No	No	Yes
228	Limpawattana, P., et al. (2016)	2016	"The predictors of skeletal muscle mass among young Thai adults: A study in the rural area of Thailand." Biomedical Research (India) 27(1): 29-33.	Journal article	Yes	English	Yes	English	Primary	Cross-sectional study	Quantitative	200	Non-probability sample (quota, purposive, convenience)	both	No	No	No	Yes	No	No	Yes	No	No	No	Yes	No	Non-clinical	General	Self-administered (paper based)	Questionnaire	General Practice Physical Activity Questionnaire (GPPAQ)	Total	Yes	Questionnaire	General Practice Physical Activity Questionnaire (GPPAQ)	Total	Yes	n/a	n/a	n/a	n/a	n/a	n/a	Both	No	Physical health and functioning	No	No	Yes
229	Lindholm Annika and Rebecca Baylis (2009)	2009	Food consumption, physical activity and sedentary activities among 12-13 year old school children in a rural and an urban area of Thailand	Doctoral thesis	Yes	English	Yes	English	Primary	Cross-sectional study	Quantitative	466	Non-probability sample (quota, purposive, convenience)	both	No	No	Yes	No	No	Yes	Yes	Yes	Yes	No	No	No	Non-clinical	Secondary school students	Self-administered (paper based)	Questionnaire	Multi-item	Total	No	Questionnaire	Multi-item	Total	No	n/a	n/a	n/a	n/a	n/a	n/a	Both	No	Socio-demographic	No	No	Yes
230	Loipha, S. (2014)	2014	Thai Elderly Behavior of Internet Use	Journal article	Yes	English	Yes	English	Primary	Cross-sectional study	Mixed	238	Not reported	both	No	No	No	No	Yes	No	Yes	No	No	No	Yes	No	Non-clinical	General	Self-administered (paper based)	n/a	n/a	n/a	n/a	Questionnaire	Not specified	Internet/Social network use	No	n/a	n/a	n/a	n/a	n/a	n/a	SB	Yes	No	No	No	No
231	Lundberg, P. C. and S. Thrakul (2011)	2011	"Diabetes type 2 self-management among Thai Muslim women." Journal of Nursing & Healthcare of Chronic Illnesses 3(1): 52-60.	Journal article	Yes	English	Yes	English	Primary	Cross-sectional study	Qualitative	29	Non-probability sample (quota, purposive, convenience)	females	No	No	No	Yes	Yes	No	Yes	Yes	No	No	No	No	Clinical	Thai Muslim women with diabetes type 2	Face-to-face interview	n/a	n/a	n/a	n/a	n/a	n/a	n/a	n/a	n/a	n/a	n/a	n/a	n/a	n/a	PA	No	No	No	No	No
232	Mahanonda, N., et al. (2000)	2000	"Regular exercise and cardiovascular risk factors." Journal of the Medical Association of Thailand 83(SUPPL. 2): S153-S158.	Journal article	No	English	Yes	Both	Primary	Cross-sectional study	Quantitative	3615	Non-probability sample (quota, purposive, convenience)	both	No	No	No	Yes	No	No	Yes	Yes	No	No	No	No	Non-clinical	Shinawatra employees	Self-administered (paper based)	Questionnaire	Not specified	Exercise	No	n/a	n/a	n/a	n/a	n/a	n/a	n/a	n/a	n/a	n/a	PA	No	Socio-demographic, Physical health and functioning, and Health behavioural and lifestyle	No	No	Yes
233	Mai-um et al (2014)	2014	Stroke incidences and related factors among employees working at the central office of the electricity generating authority of Thailand (EGAT): a prospective-descriptive study	Journal article	Yes	English	Yes	English	Secondary	Prospective cohort	Quantitative	3360	Non-probability sample (quota, purposive, convenience)	both	No	No	No	Yes	No	No	Yes	No	Yes	No	No	No	Non-clinical	EGAT employees	Face-to-face interview	Questionnaire	Not specified	Total	No	n/a	n/a	n/a	n/a	n/a	n/a	n/a	n/a	n/a	n/a	PA	No	No	Physical health and functioning	No	Yes
234	Makesrithongkum, B. (2009)	2009	Internet use of Thai children and youth at various stages of age development	Conference paper	Yes	English	Yes	English	Primary	Cross-sectional study	Mixed	3271	Probability sample (random, interval/systematic, stratified, cluster, multi-stage)	both	No	Yes	Yes	No	No	n/a	n/a	n/a	n/a	n/a	n/a	n/a	Non-clinical	Primary school, secondary school, and undergraduate university students	Face-to-face interview and Self-administered (paper based)	n/a	n/a	n/a	n/a	Questionnaire	Not specified	Internet/Social network use	No	n/a	n/a	n/a	n/a	n/a	n/a	SB	No	Socio-demographic, Social and culture, and Physical environment	No	No	Yes
235	Mamom, J. (2012)	2012	Effectiveness of an education-combining exercise programme for chemotherapy-related fatigue in women with breast cancer	Conference abstract	n/a	n/a	Yes	English	Primary	Intervention trial	Quantitative	40	Non-probability sample (quota, purposive, convenience)	females	n/a	n/a	n/a	n/a	n/a	n/a	n/a	n/a	n/a	n/a	n/a	n/a	Clinical	Breast cancer patients	n/a	n/a	n/a	n/a	n/a	n/a	n/a	n/a	n/a	n/a	n/a	n/a	n/a	PA increase intervention	Education-combined exercise	PA	No	No	Physical health and functioning	No	No
236	Mandal Ganesh Kumar (2009)	2009	Physical activity, dietary habits, and blood pressure among hypertensive patients in Phutthamonthon district, Nakornpathom province, Thailand	Master's thesis	Yes	English	Yes	English	Secondary	Cross-sectional study	Quantitative	153	Non-probability sample (quota, purposive, convenience)	both	No	No	No	Yes	Yes	No	Yes	No	Yes	No	No	No	Clinical	Hypertension	Self-administered (paper based)	Questionnaire	Multi-item	Total	No	Questionnaire	Single-item	Total	No	n/a	n/a	n/a	n/a	n/a	n/a	Both	No	Physical health and functioning	No	No	Yes
237	Maneedang P. (2007)	2007	The effectiveness of a dietary and exercise behavior development program for overweight students. [thesis]. Bangkok (Bangkok)	Master's thesis	No	English	No	Both	Secondary	Intervention trial	Quantitative	63	Non-probability sample (quota, purposive, convenience)	both	No	No	Yes	No	No	No	Yes	Yes	No	No	No	No	Non-clinical	Obese/overweight	Self-administered (paper based)	Questionnaire	Multi-item	Exercise	Yes	n/a	n/a	n/a	n/a	Questionnaire	Multi-item	Knowledge, Self-efficacy, and Outcome Expectation	Yes	PA increase intervention	Dietary and Exercise Development Program	PA	No	No	Physical activity, Knowledge, and Psychological	No	Yes
238	Mateeskunkan, S. (2003)	2003	A motivational study of exercisers in Bangkok metropolitan administration public parks. Unpublished master's thesis, Mahidol University, Bangkok, Thailand.	Master's thesis	No	English	No	Both	Secondary	Cross-sectional study	Quantitative	450	Non-probability sample (quota, purposive, convenience)	both	No	No	Yes	Yes	Yes	No	Yes	Yes	No	No	No	No	Non-clinical	Regular exercisers	Self-administered (paper based)	Questionnaire	Multi-item	Exercise	Yes	n/a	n/a	n/a	n/a	Questionnaire	Multi-item	Motivation (Psychological, Physiological, Social, and Environmental)	Yes	n/a	n/a	PA	No	Socio-demographic	No	No	Yes
239	McCaffrey, R., et al. (2005)	2005	The effects of yoga on hypertensive persons in Thailand	Journal article	Yes	English	Yes	English	Primary	Intervention trial	Quantitative	54	Non-probability sample (quota, purposive, convenience)	both	No	No	No	Yes	No	n/a	n/a	No	No	No	No	Yes	Clinical	Hypertension	n/a	n/a	n/a	n/a	n/a	n/a	n/a	n/a	n/a	n/a	n/a	n/a	n/a	Exercise Intervention	Thai yoga	PA	No	No	Physical health and functioning, and Psychological	No	Yes
240	Merakate, J. (2007)	2007	Leisure participation of youths aged between 12-18 at Suk Samran district, Ranong Province	Journal article	Yes	Thai	Yes	Both	Primary	Cross-sectional study	Quantitative	295	Non-probability sample (quota, purposive, convenience)	both	No	No	Yes	No	No	Yes	No	No	Yes	No	No	No	Non-clinical	Secondary school students	Self-administered (paper based)	Questionnaire	Not specified	Leisure-time	No	Questionnaire	Not specified	Leisure-time	No	n/a	n/a	n/a	n/a	n/a	n/a	Both	Yes	No	No	No	No
241	Methapatara, W. and M. Srisurapanont (2011)	2011	Pedometer walking plus motivational interviewing program for Thai schizophrenic patients with obesity or overweight: A 12-week, randomized, controlled trial	Journal article	Yes	English	Yes	English	Primary	Intervention trial	Quantitative	64	Non-probability sample (quota, purposive, convenience)	both	No	No	No	Yes	Yes	n/a	n/a	No	No	Yes	No	No	Clinical	Overweight/obese schizophrenic patients	n/a	Pedometer	Not specified	Walking	Yes	n/a	n/a	n/a	n/a	n/a	n/a	n/a	n/a	PA increase intervention	Pedometer Walking Plus Motivational Interviewing (PWMI)	PA	No	No	Physical health and functioning	No	Yes
242	Mhaopech et al (2012)	2012	Behaviors for Exercises of Personnel in Kasetsart University, Kampheangsaen Campus	Report	Yes	Thai	Yes	Both	Secondary	Cross-sectional study	Quantitative	341	Non-probability sample (quota, purposive, convenience)	both	No	No	No	Yes	No	Yes	No	No	Yes	No	No	No	Non-clinical	University staff	Self-administered (paper based)	Questionnaire	Multi-item	Exercise	Yes	n/a	n/a	n/a	n/a	Questionnaire	Multi-item	Knowledge-Attitude-Behaviour of Exercise	Yes	n/a	n/a	PA	Yes	No	No	No
243	Kaori Mizumoto (2004)	2004	Hypertension and risk factors related to lifestyle among women aged 40 years and over in Phuthamontthon district, Nakhon Pathom province, Thailand	Master's thesis	Yes	English	Yes	English	Primary	Case-control study	Quantitative	224	Non-probability sample (quota, purposive, convenience)	females	No	No	No	Yes	Yes	No	Yes	No	Yes	No	No	No	Non-clinical	Hypertension	Face-to-face interview	Questionnaire	Not specified	Total	No	n/a	n/a	n/a	n/a	n/a	n/a	n/a	n/a	n/a	n/a	PA	No	Physical health and functioning	No	No	Yes
244	Mo-Suwan, L., et al. (1993)	1993	Increasing obesity in school children in a transitional society and the effect of the weight control program	Journal article	Yes	English	Yes	English	Primary	Intervention trial	Quantitative	141	Probability sample (random, interval/systematic, stratified, cluster, multi-stage)	both	No	Yes	Yes	No	No	No	Yes	No	No	No	No	Yes	Non-clinical	Primary school students	n/a	n/a	n/a	n/a	n/a	n/a	n/a	n/a	n/a	n/a	n/a	n/a	n/a	Exercise-included intervention	Weight-control program	PA	No	No	Physical health and functioning	No	No
245	Mo-suwan, L., et al. (2014)	2014	Computer Game Use and Television Viewing Increased Risk for Overweight among Low Activity Girls: Fourth Thai National Health Examination Survey 2008-2009	Journal article	Yes	English	Yes	English	Primary	Cross-sectional study	Quantitative	5999	Probability sample (random, interval/systematic, stratified, cluster, multi-stage)	both	No	Yes	Yes	No	No	Yes	Yes	Yes	Yes	Yes	Yes	Yes	Non-clinical	General	Parent/caregiver proxy report (face-to-face interview)	Questionnaire	Single-item	Total	No	Questionnaire	Two-item	Screen time (TV/Computer)	No	n/a	n/a	n/a	n/a	n/a	n/a	Both	No	Socio-demographic, Physical health and functioning, and Health behavioural and lifestyle	No	No	Yes
246	Mo-Suwan, L., et al. (1998)	1998	Effects of a controlled trial of a school-based exercise program on the obesity indexes of preschool children	Journal article	Yes	English	Yes	English	Primary	Intervention trial	Quantitative	292	Non-probability sample (quota, purposive, convenience)	both	No	Yes	No	No	No	No	Yes	No	No	No	No	Yes	Non-clinical	Kindergarten students	n/a	n/a	n/a	n/a	n/a	n/a	n/a	n/a	n/a	n/a	n/a	n/a	n/a	Exercise Intervention	Aerobic dance	PA	No	No	Physical health and functioning	No	No
247	Mo-Suwan, L., et al. (2000)	2000	"Determinants of overweight tracking from childhood to adolescence: A 5 y follow-up study of Hat Yai schoolchildren." International Journal of Obesity 24(12): 1642-1647.	Journal article	Yes	English	Yes	English	Primary	Longitudinal study	Quantitative	2252	Probability sample (random, interval/systematic, stratified, cluster, multi-stage)	both	No	Yes	Yes	No	No	No	Yes	No	No	No	No	Yes	Non-clinical	Primary school students	Parent/caregiver proxy report (paper based)	Questionnaire	Single-item	Exercise	No	n/a	n/a	n/a	n/a	n/a	n/a	n/a	n/a	n/a	n/a	PA	No	No	Physical health and functioning	No	Yes
248	Mongkhonsiri Pitsini (2007)	2007	The mindful self : sense of self and health-promoting lifestyle behaviours among Thai college women	Doctoral thesis	Yes	English	Yes	English	Primary	Cross-sectional study	Mixed	375	Non-probability sample (quota, purposive, convenience)	females	No	No	No	Yes	No	No	No	No	No	No	Yes	No	Non-clinical	Undergraduate university students	Self-administered (paper based) and Small group/In-depth interview	Questionnaire	Health Promotion Lifestyle Profile II (HPLP II)	Total	Yes	n/a	n/a	n/a	n/a	n/a	n/a	n/a	n/a	n/a	n/a	PA	No	Psychological, and Social and culture	No	No	Yes
249	Morinaka, T., et al. (2012)	2012	Comparison of variations between percentage of body fat, body mass index and daily physical activity among young Japanese and Thai female students	Journal article	Yes	English	Yes	English	Primary	Cross-sectional study	Quantitative	27	Non-probability sample (quota, purposive, convenience)	females	No	No	No	Yes	No	No	Yes	No	No	Yes	No	No	Non-clinical	Thai and Japanese university students	Objective measurement	Accelerometer	Lifecorder EX	Total	Yes	n/a	n/a	n/a	n/a	n/a	n/a	n/a	n/a	n/a	n/a	PA	No	Physical health and functioning, and Physical environment	No	No	No
250	Mosuwan, L. and A. F. Geater (1996)	1996	"Risk factors for childhood obesity in a transitional society in Thailand." International Journal of Obesity 20(8): 697-703.	Journal article	No	English	Yes	English	Primary	Cross-sectional study	Quantitative	2161	Probability sample (random, interval/systematic, stratified, cluster, multi-stage)	both	No	Yes	Yes	No	No	No	Yes	No	No	No	No	Yes	Non-clinical	Primary school students	Parent/caregiver proxy report (paper based)	Questionnaire	Not specified	Sports, and Exercise	No	n/a	n/a	n/a	n/a	n/a	n/a	n/a	n/a	n/a	n/a	PA	No	Physical health and functioning	No	No	Yes
251	Murayama, N. and Ohtsuka, R. (1999)	1999	Heart rate indicators for assessing physical activity level in the field	Journal article	Yes	English	Yes	English	Primary	Measurement study	Quantitative	16	Non-probability sample (quota, purposive, convenience)	both	No	No	No	Yes	No	Yes	No	No	No	Yes	No	No	Non-clinical	Husband-wife pair farmers	n/a	HR monitor	Vantage XL heartrate monitoring apparatus (Polar Electro,USA)	n/a	n/a	n/a	n/a	n/a	n/a	n/a	n/a	n/a	n/a	n/a	n/a	PA	No	No	No	Heart Rate (HR) indicators	Yes
252	Nabkasorn, C., et al. (2006)	2006	Effects of physical exercise on depression, neuroendocrine stress hormones and physiological fitness in adolescent females with depressive symptoms	Journal article	Yes	English	Yes	English	Primary	Intervention trial	Quantitative	49	Non-probability sample (quota, purposive, convenience)	females	No	No	Yes	No	No	n/a	n/a	No	Yes	No	No	No	Non-clinical	Depression	n/a	n/a	n/a	n/a	n/a	n/a	n/a	n/a	n/a	n/a	n/a	n/a	n/a	Exercise Intervention	Jogging	PA	No	No	Physical health and functioning, and Psychological	No	No
253	Naka, K. (1999)	1999	Life-style and self-care of the elderly in a rural Thai village in Southern Thailand. Doctoral dissertation. Mahidol University, Bangkok.	Doctoral thesis	No	Thai	No	Both	Secondary	Cross-sectional study	Qualitative	23	Non-probability sample (quota, purposive, convenience)	both	No	No	No	No	Yes	Yes	No	No	No	No	No	Yes	Non-clinical	General	Focus group, and Small group/In-depth interview	n/a	n/a	n/a	n/a	n/a	n/a	n/a	n/a	n/a	n/a	n/a	n/a	n/a	n/a	PA	No	No	No	No	No
254	Nakhern Prayong and Patcharin Kananub (2000)	2000	Exercise behaviour of public health officer in Nakhorn Pathom province	Journal article	Yes	Thai	Yes	Thai	Secondary	Cross-sectional study	Quantitative	282	Non-probability sample (quota, purposive, convenience)	both	No	No	No	Yes	No	No	Yes	No	Yes	No	No	No	Non-clinical	Health care workers	Self-administered (paper based)	Questionnaire	Not specified	Exercise	Yes	n/a	n/a	n/a	n/a	Questionnaire	Not specified	Knowledge-Attitude-Behaviour of Exercise	Yes	n/a	n/a	PA	No	Socio-demographic, Physical health and functioning, Psychological, and Knowledge	No	No	Yes
255	Nakornkhet, K. (1987)	1987	Physical activity attitude as a function of sociocultural differences	Doctoral thesis	Yes	English	Yes	English	Primary	Cross-sectional study	Quantitative	86	Non-probability sample (quota, purposive, convenience)	both	No	No	No	Yes	No	n/a	n/a	n/a	n/a	n/a	n/a	n/a	Non-clinical	University students	Self-administered (paper based)	n/a	n/a	n/a	n/a	n/a	n/a	n/a	n/a	Questionnaire	Physical activity attitude scale	n/a	Yes	n/a	n/a	PA	No	Socio-demographic, Psychological, and Social and culture	No	No	No
256	Namphonkrung et al (2005)	2005	Factors related to exercise behavior in coronary artery disease patients. Journal of Nursing Science Chulalongkorn University, 17, 97-110.	Journal article	No	Thai	No	Both	Secondary	Cross-sectional study	Quantitative	180	Non-probability sample (quota, purposive, convenience)	both	No	No	No	Yes	Yes	No	Yes	Yes	No	No	No	No	Clinical	Coronary artery disease (CAD) patients	Self-administered (paper based)	Questionnaire	Health Promotion Lifestyle Profile II (HPLP II)	Exercise	Yes	n/a	n/a	n/a	n/a	Questionnaire	Perceived Benefit Scale, Perceived Barrier Scale, Perceived Self-efficacy Scale, Interpersonal Influences Scale, and Situational Influences Scale	n/a	Yes	n/a	n/a	PA	No	Socio-demographic, General health, Psychological, Social and culture, and Physical environment	No	No	Yes
257	Nanakorn, S., et al. (1999)	1999	"Gender differences in Health-Related practices among University students in Northeast Thailand." Asia-Pacific Journal of Public Health 11(1): 10-15.	Journal article	Yes	English	Yes	English	Primary	Cross-sectional study	Quantitative	539	Non-probability sample (quota, purposive, convenience)	both	No	No	No	Yes	No	No	No	No	No	No	Yes	No	Non-clinical	University students	Self-administered (paper based)	Questionnaire	Not specified	Exercise	No	n/a	n/a	n/a	n/a	n/a	n/a	n/a	n/a	n/a	n/a	PA	No	Socio-demographic	No	No	Yes
258	Nankpong Wanna and Chawisar Laothamyingyong (2013)	2013	Exercise behaviour of staffs in Chumphon police station, Chumphon province	Report	Yes	Thai	Yes	Both	Secondary	Cross-sectional study	Quantitative	140	Probability sample (random, interval/systematic, stratified, cluster, multi-stage)	both	No	No	No	Yes	No	No	Yes	No	No	No	No	Yes	Non-clinical	Police officers	Self-administered (paper based)	Questionnaire	Multi-item	Exercise	Yes	n/a	n/a	n/a	n/a	Questionnaire	Multi-item	Knowledge-Perception-Attitude to Exercise	Yes	n/a	n/a	PA	No	Socio-demographic	No	No	Yes
259	Napradit, P., et al. (2007)	2007	"Prevalence of overweight and obesity in Royal Thai Army personnel." Journal of the Medical Association of Thailand 90(2): 335-340.	Journal article	Yes	English	Yes	Both	Primary	Cross-sectional study	Quantitative	4276	Non-probability sample (quota, purposive, convenience)	both	No	No	No	Yes	No	No	Yes	Yes	No	No	No	No	Non-clinical	Military personnel	Face-to-face interview	Questionnaire	Not specified	Total	No	n/a	n/a	n/a	n/a	n/a	n/a	n/a	n/a	n/a	n/a	PA	No	Physical health and functioning	No	No	Yes
260	Naraphong, W. (2013)	2013	Effects of a Culturally Sensitive Exercise Program on Fatigue, Sleep, Mood, and Symptom Distress among Thai Women with Breast Cancer Receiving Adjuvant Chemotherapy: A Pilot Randomized Controlled Trial	Doctoral thesis	Yes	English	Yes	English	Primary	Intervention trial	Mixed	21	Non-probability sample (quota, purposive, convenience)	females	No	No	No	Yes	No	No	Yes	No	Yes	No	No	No	Clinical	Breast cancer patients	Face-to-face interview	Pedometer, and PA/SB diary	Yamax SW-200 and diary exercise log	Exercise	Yes	n/a	n/a	n/a	n/a	n/a	n/a	n/a	n/a	Exercise Intervention	Culturally sensitive execise program	PA	No	No	Physical health and functioning, and Psychological	No	Yes
261	Narin et al (2008)	2008	Prevalence and factors associated with sufficient physical activity among medical students in Khon Kaen University	Master's thesis + Journal article	Yes	Thai	Yes	Both	Secondary	Cross-sectional study	Quantitative	332	Probability sample (random, interval/systematic, stratified, cluster, multi-stage)	both	No	No	No	Yes	No	No	Yes	No	No	No	Yes	No	Non-clinical	Medical students	Self-administered (paper based)	Questionnaire	Not specified	Exercise	No	n/a	n/a	n/a	n/a	n/a	n/a	n/a	n/a	n/a	n/a	PA	No	Socio-demographic, Social and culture, Physical environment, and Health behavioural and lifestyle	No	No	Yes
262	National Statistical Office (2001)	2001	Report on survey of physical activity and sports participation of people with ages of 15 years and over. Bangkok: Thai National Statistical Office, 2001.	Report	Yes	Thai	n/a	n/a	Secondary	Cross-sectional study	Quantitative	26000	Probability sample (random, interval/systematic, stratified, cluster, multi-stage)	both	No	No	Yes	Yes	Yes	Yes	Yes	Yes	Yes	Yes	Yes	Yes	Non-clinical	General	Face-to-face interview	Questionnaire	Not specified	Exercise	No	n/a	n/a	n/a	n/a	n/a	n/a	n/a	n/a	n/a	n/a	PA	Yes	No	No	No	No
263	National Statistical Office (2004)	2004	Report of the exercise behavior survey 2004. Bangkok, Thailand: Statistical Forecasting Bureau.	Report	Yes	Thai	n/a	n/a	Secondary	Cross-sectional study	Quantitative	26000	Probability sample (random, interval/systematic, stratified, cluster, multi-stage)	both	No	No	Yes	Yes	Yes	Yes	Yes	Yes	Yes	Yes	Yes	Yes	Non-clinical	General	Face-to-face interview	Questionnaire	Not specified	Exercise	No	n/a	n/a	n/a	n/a	n/a	n/a	n/a	n/a	n/a	n/a	PA	Yes	No	No	No	No
264	National Statistical Office (2007)	2007	Report of the exercise behaviour survey 2007. Bangkok, Thailand: Ministry of Information and Communication Technology	Report	Yes	Thai	n/a	n/a	Secondary	Cross-sectional study	Quantitative	26000	Probability sample (random, interval/systematic, stratified, cluster, multi-stage)	both	No	No	Yes	Yes	Yes	Yes	Yes	Yes	Yes	Yes	Yes	Yes	Non-clinical	General	Face-to-face interview	Questionnaire	Not specified	Exercise	No	n/a	n/a	n/a	n/a	n/a	n/a	n/a	n/a	n/a	n/a	PA	No	General health	No	No	Yes
265	National Statistical Office (2011)	2011	Survey on population behavior in playing sport or physical exercise and mental health, 2011	Report	Yes	Thai	n/a	n/a	Secondary	Cross-sectional study	Quantitative	26520	Probability sample (random, interval/systematic, stratified, cluster, multi-stage)	both	No	No	Yes	Yes	Yes	Yes	Yes	Yes	Yes	Yes	Yes	Yes	Non-clinical	General	Face-to-face interview	Questionnaire	Not specified	Exercise	No	n/a	n/a	n/a	n/a	n/a	n/a	n/a	n/a	n/a	n/a	PA	No	General health, and Psychological	No	No	Yes
266	National Statistical Office (2016)	2016	The 2015 physical activity survey by the national statistical office	Report	Yes	Thai	Yes	Thai	Secondary	Cross-sectional study	Quantitative	113882	Probability sample (random, interval/systematic, stratified, cluster, multi-stage)	both	No	No	Yes	Yes	Yes	Yes	Yes	Yes	Yes	Yes	Yes	Yes	Non-clinical	General	Self-administered (paper based)	Questionnaire	GPAQ	Total	Yes	Questionnaire	GPAQ	Total	Yes	n/a	n/a	n/a	n/a	n/a	n/a	Both	Yes	No	No	No
267	Nelson, K., et al. (2009)	2009	Preterm delivery risk in relation to maternal occupational and leisure time physical activity among thai women	Journal article	Yes	English	Yes	English	Primary	Case-control study	Quantitative	934	Non-probability sample (quota, purposive, convenience)	females	No	No	No	Yes	No	No	Yes	Yes	No	No	No	No	Non-clinical	Women with preterm and term delivery status	Face-to-face interview	Questionnaire	Multi-item	Work-related, leisure-time	No	n/a	n/a	n/a	n/a	n/a	n/a	n/a	n/a	n/a	n/a	PA	No	Physical health and functioning	No	No	Yes
268	Newman, S., et al. (2008)	2008	"Food, lifestyle and fitness: obesity in central Thailand." FASEB Journal 22.no. 1 Supplement 866.11	Conference abstract	n/a	n/a	Yes	English	Primary	Cross-sectional study	Mixed	40	Non-probability sample (quota, purposive, convenience)	both	No	No	No	Yes	No	No	Yes	No	Yes	No	No	No	Non-clinical	University students	Small group/In-depth interview	n/a	n/a	n/a	n/a	n/a	n/a	n/a	n/a	n/a	n/a	n/a	n/a	n/a	n/a	PA	No	Physical health and functioning	No	No	No
269	Ng, N., et al. (2009)	2009	Prevalence of physical inactivity in nine rural INDEPTH Health and Demographic Surveillance Systems in five Asian countries	Journal article	Yes	English	Yes	English	Primary	Cross-sectional study	Quantitative	2146	Probability sample (random, interval/systematic, stratified, cluster, multi-stage)	both	No	No	No	Yes	No	Yes	No	No	Yes	No	No	No	Non-clinical	General	Self-administered (paper based)	Questionnaire	GPAQ	Total	Yes	n/a	n/a	n/a	n/a	n/a	n/a	n/a	n/a	n/a	n/a	PA	No	Socio-demographic	No	No	Yes
270	Ng, N., et al. (2009)	2009	"Using the INDEPTH HDSS to build capacity for chronic non-communicable disease risk factor surveillance in low and middle-income countries." Global Health Action 2: 7-18.	Journal article	Yes	English	Yes	English	Primary	Cross-sectional study	Quantitative	2146	Probability sample (random, interval/systematic, stratified, cluster, multi-stage)	both	No	No	No	Yes	No	Yes	No	No	Yes	No	No	No	Non-clinical	General	Face-to-face interview	Questionnaire	GPAQ	Total	Yes	n/a	n/a	n/a	n/a	n/a	n/a	n/a	n/a	n/a	n/a	PA	Yes	No	No	No	No
271	Ngamjaroen Annika (2005)	2005	Factors affecting exercise behavior among health group members at Ratchaburi province	Master's thesis	Yes	Thai	Yes	Both	Secondary	Cross-sectional study	Quantitative	383	Probability sample (random, interval/systematic, stratified, cluster, multi-stage)	both	No	No	No	Yes	Yes	Yes	Yes	No	Yes	No	No	No	Non-clinical	Health promotion club members	Face-to-face interview	Questionnaire	Multi-item	Exercise	Yes	n/a	n/a	n/a	n/a	Questionnaire	Multi-item	Perception-Attitude-Social and Environmental Supporting Factors to Exercise	Yes	n/a	n/a	PA	No	Socio-demographic, Psychological, Social and culture, Physical environment, and Knowledge	No	No	Yes
272	Ngaosomkul, S. (2000)	2000	A study of perceived benefits of action and self-efficacy to exercise behavior in coronary artery disease patients after revascularization. Unpublished master's thesis, Mahidol University, Bangkok, Thailand.	Master's thesis	No	English	No	Both	Secondary	Cross-sectional study	Quantitative	120	Non-probability sample (quota, purposive, convenience)	both	No	No	No	Yes	Yes	No	Yes	Yes	No	No	No	No	Clinical	Coronary artery disease (CAD) patients	Face-to-face interview	Questionnaire	Multi-item	Exercise	Yes	n/a	n/a	n/a	n/a	Questionnaire	Perceived Benefits to Exercise, and Perceived Self-efficacy to Exercise	n/a	Yes	n/a	n/a	PA	No	Socio-demographic, Physical skills, abilities, and fitness, and Psychological	No	No	Yes
273	Ngowsiri, K., et al. (2007)	2007	Rusie Dutton traditional Thai exercise promotes health related physical fitness and quality of life in menopausal women	Journal article	Yes	English	Yes	English	Primary	Intervention trial	Quantitative	50	Non-probability sample (quota, purposive, convenience)	females	No	No	No	Yes	No	No	Yes	Yes	No	No	No	No	Non-clinical	Menopausal	n/a	n/a	n/a	n/a	n/a	n/a	n/a	n/a	n/a	n/a	n/a	n/a	n/a	Exercise Intervention	Rusie Dutton	PA	No	No	Physical health and functioning, and Psychological	No
274	Niamsawan et al (2012)	2012	Effects of Ponglang music aerobic exercise on physical fitness and blood pressure among the elderly with hypertension	Journal article	Yes	Thai	Yes	Both	Secondary	Intervention trial	Quantitative	60	Non-probability sample (quota, purposive, convenience)	both	No	No	No	No	Yes	Yes	No	No	No	Yes	No	No	Clinical	Hypertension	n/a	n/a	n/a	n/a	n/a	n/a	n/a	n/a	n/a	n/a	n/a	n/a	n/a	Exercise Intervention	Aerobic dance (with Ponglang music)	PA	No	No	Physical health and functioning, and Physical skills, abilities, and fitness	No	Yes
275	Nilpetch Peangtikumporn and Benja Muktabhant (2012)	2012	Dietary Patterns, Leisure-time Activity and Nutritional Status of Early Adolescent Students at Mo din daeng Demonstration School Khon Kaen University	Journal article	Yes	Thai	Yes	Both	Secondary	Cross-sectional study	Quantitative	96	Non-probability sample (quota, purposive, convenience)	both	No	No	Yes	No	No	No	Yes	No	No	No	Yes	No	Non-clinical	Junior high school students	Self-administered (paper based)	Questionnaire	Not specified	Leisure-time	No	Questionnaire	Not specified	Screen time (TV/Computer)	No	n/a	n/a	n/a	n/a	n/a	n/a	Both	Yes	No	No	No
276	Nintachan, P. (2007)	2007	Resilience and risk-taking behavior among Thai adolescents living in Bangkok, Thailand, Virginia Commonwealth University. Ph.D.: 329 p-329 p.	Doctoral thesis	Yes	English	Yes	English	Primary	Cross-sectional study	Quantitative	1409	Probability sample (random, interval/systematic, stratified, cluster, multi-stage)	both	No	No	Yes	No	No	No	Yes	Yes	No	No	No	No	Non-clinical	Secondary school students	Self-administered (paper based)	Questionnaire	Youth Risk Behavior Survey (YRBS)	Total	Yes	Questionnaire	Youth Risk Behavior Survey (YRBS)	Screen time (TV/Computer)	Yes	n/a	n/a	n/a	n/a	n/a	n/a	Both	No	Socio-demographic and Psychological	No	No	Yes
277	Noinawakul et al (2010)	2010	Effect of a walking exercise program on perceived self-efficacy and funtional capacity in stroke patients with hemiparesis	Journal article	Yes	English	Yes	Both	Secondary	Intervention trial	Quantitative	64	Non-probability sample (quota, purposive, convenience)	both	No	No	No	Yes	Yes	No	Yes	No	Yes	No	No	No	Clinical	Stroke patients with hemiparesis	Self-administered (paper based)	Questionnaire	Not specified	Exercise	No	n/a	n/a	n/a	n/a	Questionnaire	Perceived self-efficacy of physical activity scale (PSEPAS)	Walking	Yes	Exercise Intervention	Walking	PA	No	No	Physical skills, abilities, and fitness, and Psychological	No	Yes
278	Nuntavipavong Sorasake and Taninrat Rattanapongpinyo (2016)	2016	Factors relating exercise decision of elders at Bung Ta Lua water part Nakhon Ratchasima	Conference paper	Yes	Thai	Yes	Both	Secondary	Cross-sectional study	Quantitative	400	Non-probability sample (quota, purposive, convenience)	both	No	No	No	No	Yes	No	Yes	No	No	No	Yes	No	Non-clinical	General	Self-administered (paper based)	Questionnaire	Not specified	Exercise	Yes	n/a	n/a	n/a	n/a	n/a	n/a	n/a	n/a	n/a	n/a	PA	No	Socio-demographic, Psychological, and Social and culture	No	No	Yes
279	Orawan, B. (2012)	2012	Development of Thai Yoga-Chi Kung Neuromotor Combination Exercise for Active Aging	Conference abstract	n/a	n/a	Yes	English	Primary	Intervention trial	Qualitative	n/a	Not reported	both	No	No	No	No	Yes	n/a	n/a	n/a	n/a	n/a	n/a	n/a	Non-clinical	General	Self-administered (paper based)	n/a	n/a	n/a	n/a	n/a	n/a	n/a	n/a	n/a	n/a	n/a	n/a	Exercise Intervention	Thai Yoga-Chi Kung	PA	No	No	No	No	No
280	Osaka, R., et al. (1998)	1998	"Cornell medical index: A comparative study on health problems among Thai and Japanese nursing students." Southeast Asian Journal of Tropical Medicine and Public Health 29(2): 293-298.	Journal article	Yes	English	Yes	English	Primary	Cross-sectional study	Quantitative	114	Non-probability sample (quota, purposive, convenience)	females	No	No	No	Yes	No	n/a	n/a	n/a	n/a	n/a	n/a	n/a	Non-clinical	Nurses/nursing students	Self-administered (paper based)	Questionnaire	Cornell Medical Index (CMI)	Exercise	Yes	n/a	n/a	n/a	n/a	n/a	n/a	n/a	n/a	n/a	n/a	PA	Yes	No	No	No	No
281	Osaka, R., et al. (1999)	1999	"Healthy dietary habits, body mass index, and predictors among nursing students, northeast Thailand." Southeast Asian Journal of Tropical Medicine and Public Health 30(1): 115-121.	Journal article	Yes	English	Yes	English	Primary	Cross-sectional study	Quantitative	311	Not reported	females	No	No	No	Yes	No	No	Yes	No	No	No	Yes	No	Non-clinical	Nurses/nursing students	Self-administered (paper based)	Questionnaire	Single-item	Exercise	No	n/a	n/a	n/a	n/a	n/a	n/a	n/a	n/a	n/a	n/a	PA	No	Health behavioural and lifestyle	No	No	Yes
282	Othaganont, P., et al. (2002)	2002	"Daily living practice of the life-satisfied Thai elderly." Journal of Transcultural Nursing 13(1): 24-29.	Journal article	Yes	English	Yes	English	Primary	Cross-sectional study	Quantitative	146	Non-probability sample (quota, purposive, convenience)	both	No	No	No	No	Yes	Yes	No	No	Yes	No	No	No	Non-clinical	General	Face-to-face interview	Questionnaire	Two-item	Exercise	No	n/a	n/a	n/a	n/a	n/a	n/a	n/a	n/a	n/a	n/a	PA	No	Psychological	No	No	Yes
283	Ounprom et al (2007)	2007	Effects of Health Educational Program on Health Promotion Behaviors Among Pre-Diabetes Adults	Journal article	Yes	Thai	Yes	Both	Secondary	Intervention trial	Quantitative	60	Non-probability sample (quota, purposive, convenience)	both	No	No	No	Yes	No	Yes	No	No	No	Yes	No	No	Clinical	Pre-diabetes	n/a	Questionnaire	Not specified	Total	Yes	n/a	n/a	n/a	n/a	n/a	n/a	n/a	n/a	PA increase intervention	Health Educational Program	PA	No	No	Physical activity	No	Yes
284	Page, R. M. and J. Suwanteerangkul (2009)	2009	"Self-rated health, psychosocial functioning, and health-related behavior among Thai adolescents." Pediatrics International 51(1): 120-125.	Journal article	Yes	English	Yes	English	Primary	Cross-sectional study	Quantitative	2519	Non-probability sample (quota, purposive, convenience)	both	No	No	Yes	No	No	Yes	Yes	No	No	Yes	No	No	Non-clinical	High school students	Self-administered (paper based)	Questionnaire	Disease Control and Prevention’s (CDC) Youth Risk Behavior Survey	Total	Yes	n/a	n/a	n/a	n/a	n/a	n/a	n/a	n/a	n/a	n/a	PA	No	General health	No	No	No
285	Page, R. M., et al. (2005)	2005	The influence of friendships and friendship-making ability in physical activity participation in Chiang Mai, Thailand high school students	Journal article	Yes	English	Yes	English	Primary	Cross-sectional study	Quantitative	2519	Non-probability sample (quota, purposive, convenience)	both	No	No	Yes	No	No	Yes	Yes	No	No	Yes	No	No	Non-clinical	High school students	Face-to-face interview	Questionnaire	CDC’s Youth Risk Behavior Survey	Total	Yes	n/a	n/a	n/a	n/a	n/a	n/a	n/a	n/a	n/a	n/a	PA	No	Socio-demographic, and Social and culture	No	No	Yes
286	Paileeklee, S., et al. (2008)	2008	Prevalence of physical exercise and its factors among the elderly in Khon Kaen Municipality, Khon Kaen Thailand	Conference abstract	n/a	n/a	Yes	English	Primary	Cross-sectional study	Quantitative	380	Non-probability sample (quota, purposive, convenience)	both	No	No	No	No	Yes	No	Yes	No	No	No	Yes	No	Non-clinical	General	Self-administered (paper based)	Questionnaire	Not specified	Total	No	n/a	n/a	n/a	n/a	n/a	n/a	n/a	n/a	n/a	n/a	PA	No	General health, and Social and culture	No	No	Yes
287	Palasuwan, A., et al. (2011)	2011	Dietary intakes and antioxidant status in mind-body exercising pre- and postmenopausal women	Journal article	Yes	English	Yes	English	Primary	Cross-sectional study	Quantitative	95	Non-probability sample (quota, purposive, convenience)	females	No	No	No	Yes	No	No	Yes	Yes	No	No	No	No	Non-clinical	Pre-post Menopausal sedentary or yoga and/or tai chi practitioners	Self-administered (paper based)	PA/SB diary	Not specified	Total	No	PA/SB diary	Not specified	Total	No	n/a	n/a	n/a	n/a	n/a	n/a	Both	No	Physical health and functioning	No	No	Yes
288	Palasuwan, A., et al. (2011)	2011	Effects of Tai Chi Training on Antioxidant Capacity in Pre- and Postmenopausal Women	Journal article	Yes	English	Yes	English	Primary	Intervention trial	Quantitative	15	Non-probability sample (quota, purposive, convenience)	females	No	No	No	Yes	No	No	Yes	Yes	No	No	No	No	Non-clinical	Pre-post Menopausal	Self-administered (paper based)	PA/SB diary	Not specified	Total	No	n/a	n/a	n/a	n/a	n/a	n/a	n/a	n/a	Exercise Intervention	Tai Chi	PA	No	No	Physical health and functioning	No	Yes
289	Pancharean Sudkanya and Paritas Wanjan (2007)	2007	Influencing factors of exercise behavior among high school students	Journal article	Yes	Thai	Yes	Both	Secondary	Cross-sectional study	Quantitative	400	Probability sample (random, interval/systematic, stratified, cluster, multi-stage)	both	No	No	Yes	No	No	No	Yes	No	No	Yes	No	No	Non-clinical	High school students	Face-to-face interview	Questionnaire	Multi-item	Exercise	Yes	n/a	n/a	n/a	n/a	Questionnaire	Exercise Perceived Barriers, Exercise Perceived Self-efficacy, Social Support to Exercise	n/a	Yes	n/a	n/a	PA	No	Psychological, and Social and culture	No	No	Yes
290	Pandejpong et al (2010)	2010	The Effect of a Life Style Modification Campaign for Bangkok Provincial Electricity Officers	Journal article	Yes	English	Yes	English	Secondary	Intervention trial	Quantitative	173	Non-probability sample (quota, purposive, convenience)	both	No	No	No	Yes	No	n/a	n/a	n/a	n/a	n/a	n/a	n/a	Non-clinical	Bangkok Provincial Electricity employees	n/a	n/a	n/a	n/a	n/a	n/a	n/a	n/a	n/a	n/a	n/a	n/a	n/a	Exercise-included intervention	Life style modification campaign (LSMC)	PA	No	No	Physical health and functioning	No	No
291	Panidchakul, K. (2003)	2003	Determinants of readiness to adopt regular physical activity among Thai patients at risk for cardiovascular disease: A transtheoretical model	Doctoral thesis	Yes	English	Yes	English	Primary	Cross-sectional study	Quantitative	436	Non-probability sample (quota, purposive, convenience)	both	No	No	No	Yes	No	No	Yes	Yes	No	No	No	No	Clinical	CVD patients	Face-to-face interview and Self-administered (paper based)	Questionnaire	Physical Activity Questionnaire (PAQ) adopted Seven-Day Physical Activity Recall	Total	Yes	n/a	n/a	n/a	n/a	n/a	n/a	n/a	n/a	n/a	n/a	PA	No	Socio-demographic and Psychological	No	No	Yes
292	Panidchakul, K. (2010)	2010	Determinants of readiness to adopt regular physical activity among Thai employers in workplaces, Thailand: A transtheoretical Model	Conference abstract	n/a	n/a	Yes	English	Primary	Cross-sectional study	Quantitative	668	Non-probability sample (quota, purposive, convenience)	both	No	No	No	Yes	No	n/a	n/a	No	Yes	No	No	No	Non-clinical	Employers	Self-administered (paper based)	Questionnaire	Not specified	Total	No	n/a	n/a	n/a	n/a	n/a	n/a	n/a	n/a	n/a	n/a	PA	No	Psychological	No	No	Yes
293	Pasiri Panjaporn and Piyathida Kuhirunyaratn (2015)	2015	Knowledge, attitude and practice related to physical exercise among health volunteers	Conference paper	Yes	Thai	Yes	Both	Secondary	Cross-sectional study	Quantitative	222	Probability sample (random, interval/systematic, stratified, cluster, multi-stage)	both	No	No	No	Yes	Yes	Yes	No	No	No	No	Yes	No	Non-clinical	Health care workers	Self-administered (paper based)	Questionnaire	Not specified	Exercise	No	n/a	n/a	n/a	n/a	Questionnaire	Multi-item	Knowledge-Attitude-Behaviour of Exercise	Yes	n/a	n/a	PA	No	Socio-demographic	No	No	Yes
294	Pawloski, L. R., et al. (2010)	2010	"Determinants of overweight and obesity in Thai adolescent girls." Archives: The International Journal of Medicine 3(2): 352-356.	Journal article	Yes	English	Yes	English	Primary	Cross-sectional study	Quantitative	344	Non-probability sample (quota, purposive, convenience)	females	No	No	Yes	No	No	No	Yes	Yes	No	No	No	No	Non-clinical	Primary school, and secondary school students	Self-administered (paper based)	Questionnaire	Multi-item	Total	No	Questionnaire	Single-item	Screen time (TV/Computer)	No	n/a	n/a	n/a	n/a	n/a	n/a	Both	No	Physical health and functioning	No	No	Yes
295	Peltzer, K. and S. Pengpid (2012)	2012	"Fruits and Vegetables Consumption and Associated Factors among In-School Adolescents in Five Southeast Asian Countries." International Journal of Environmental Research and Public Health 9(10): 3575-3587.	Journal article	Yes	English	Yes	English	Primary	Cross-sectional study	Quantitative	2223	Probability sample (random, interval/systematic, stratified, cluster, multi-stage)	both	No	No	Yes	No	No	Yes	Yes	Yes	Yes	Yes	Yes	Yes	Non-clinical	Secondary school students	Self-administered (paper based)	Questionnaire	Global School-Based Health Survey (GSHS)	Leisure-time	Yes	Questionnaire	Global School-Based Health Survey (GSHS)	Leisure-time	Yes	n/a	n/a	n/a	n/a	n/a	n/a	Both	No	Health behavioural and lifestyle	No	No	Yes
296	Peltzer, K. and S. Pengpid (2014)	2014	Sitting time and its associated factors in university students from 18 low, middle and emerging economy countries	Journal article	Yes	English	Yes	English	Primary	Cross-sectional study	Quantitative	569	Non-probability sample (quota, purposive, convenience)	both	No	No	Yes	Yes	No	No	Yes	n/a	n/a	n/a	n/a	n/a	Non-clinical	University students	Self-administered (paper based)	Questionnaire	IPAQ short form	Total	Yes	Questionnaire	IPAQ short form	Sitting time	Yes	n/a	n/a	n/a	n/a	n/a	n/a	Both	No	Socio-demographic, Physical health and functioning, Health behavioural and lifestyle, and Psychological	No	No	Yes
297	Peltzer, K. and S. Pengpid (2015)	2015	"Depressive symptoms and social demographic, stress and health risk behaviour among university students in 26 low-, middle- and high-income countries." International Journal of Psychiatry in Clinical Practice 19(4): 259-265.	Journal article	Yes	English	Yes	English	Primary	Cross-sectional study	Quantitative	860	Non-probability sample (quota, purposive, convenience)	both	No	No	No	Yes	No	No	Yes	No	No	Yes	No	No	Non-clinical	University students	Self-administered (paper based)	n/a	n/a	n/a	n/a	Questionnaire	Not specified	Internet/Social network use	No	n/a	n/a	n/a	n/a	n/a	n/a	SB	No	Psychological	No	No	Yes
298	Peltzer, K. and S. Pengpid (2015)	2015	"Correlates of healthy fruit and vegetable diet in students in low, middle and high income countries." International Journal of Public Health 60(1): 79-90.	Journal article	Yes	English	Yes	English	Primary	Cross-sectional study	Quantitative	523	Non-probability sample (quota, purposive, convenience)	both	No	No	No	Yes	No	No	Yes	No	No	Yes	No	No	Non-clinical	Undergraduate university students	Self-administered (paper based)	Questionnaire	IPAQ short form	Total	Yes	n/a	n/a	n/a	n/a	n/a	n/a	n/a	n/a	n/a	n/a	PA	No	Health behavioural and lifestyle	No	No	Yes
299	Peltzer, K. and S. Pengpid (2016)	2016	Leisure time physical inactivity and sedentary behaviour and lifestyle correlates among students aged 13–15 in the association of southeast asian nations (ASEAN) member states, 2007–2013	Journal article	Yes	English	Yes	English	Primary	Cross-sectional study	Quantitative	2223	Probability sample (random, interval/systematic, stratified, cluster, multi-stage)	both	No	No	Yes	No	No	Yes	Yes	n/a	n/a	n/a	n/a	n/a	Non-clinical	Secondary school students	Self-administered (paper based)	Questionnaire	Single-item	Total	Yes	Questionnaire	Single-item	Leisure-time	Yes	n/a	n/a	n/a	n/a	n/a	n/a	Both	No	Socio-demographic, Physical health and functioning, Health behavioural and lifestyle, and Psychological	No	No	Yes
300	Peltzer, K., et al. (2016)	2016	"Religiosity and health risk behaviour among university students in 26 low, middle and high income countries." Journal of Religion and Health.	Journal article	Yes	English	Yes	English	Primary	Cross-sectional study	Quantitative	860	Non-probability sample (quota, purposive, convenience)	both	No	No	No	Yes	No	No	Yes	No	No	Yes	No	No	Non-clinical	University students	Self-administered (paper based)	Questionnaire	IPAQ short form	Total	Yes	n/a	n/a	n/a	n/a	n/a	n/a	n/a	n/a	n/a	n/a	PA	No	Social and culture	No	No	Yes
301	Peltzer, K., et al. (2015)	2015	Obesity and Lifestyle Factors in Male Hospital Out-patients in Thailand	Journal article	Yes	English	Yes	English	Primary	Cross-sectional study	Quantitative	2190	Probability sample (random, interval/systematic, stratified, cluster, multi-stage)	males	No	No	No	Yes	No	No	Yes	No	Yes	No	No	No	Non-clinical	Hospital out-patients	Self-administered (paper based)	Questionnaire	GPAQ	Total	Yes	n/a	n/a	n/a	n/a	n/a	n/a	n/a	n/a	n/a	n/a	PA	No	Physical health and functioning	No	No	Yes
302	Peltzer, K., et al. (2014)	2014	Heavy Internet use and its associations with health risk and health-promoting behaviours among Thai university students	Journal article	Yes	English	Yes	English	Primary	Cross-sectional study	Quantitative	860	Non-probability sample (quota, purposive, convenience)	both	No	No	No	Yes	No	No	Yes	No	No	Yes	No	No	Non-clinical	University students	Self-administered (paper based)	Questionnaire	IPAQ short form	Total	Yes	Questionnaire	Single-item	Internet/Social network use	No	n/a	n/a	n/a	n/a	n/a	n/a	Both	No	Health behavioural and lifestyle, PA characteristics, SB characteristics, General health, Physical health and functioning, Psychological, and Academic/school performance	No	No	Yes
303	Peltzer et al (2014)	2014	Prevalence of Overweight/Obesity and Its Associated Factors among University Students from 22 Countries	Journal article	Yes	English	Yes	English	Secondary	Cross-sectional study	Quantitative	785	Non-probability sample (quota, purposive, convenience)	both	No	No	No	Yes	No	No	Yes	No	No	Yes	No	No	Non-clinical	University students	Self-administered (paper based)	Questionnaire	IPAQ short form	Total	Yes	n/a	n/a	n/a	n/a	n/a	n/a	n/a	n/a	n/a	n/a	PA	No	Physical health and functioning	No	No	Yes
304	Peltzer, K. and S. Pengpida (2014)	2014	"Multiple health risk behaviours and posttraumatic stress disorder symptoms among university students from 22 countries." Journal of Psychology in Africa 24(6): 499-503.	Journal article	Yes	English	Yes	English	Primary	Cross-sectional study	Quantitative	851	Non-probability sample (quota, purposive, convenience)	both	No	No	No	Yes	No	No	Yes	No	No	Yes	No	No	Non-clinical	University students	Self-administered (paper based)	Questionnaire	IPAQ short form	Total	Yes	n/a	n/a	n/a	n/a	n/a	n/a	n/a	n/a	n/a	n/a	PA	No	Physical health and functioning	No	No	Yes
305	Pengpid, S. and K. Peltzer (2013)	2013	"Bullying and its associated factors among school-aged adolescents in Thailand." The Scientific World Journal 2013.	Journal article	Yes	English	Yes	English	Primary	Cross-sectional study	Quantitative	2758	Probability sample (random, interval/systematic, stratified, cluster, multi-stage)	both	No	No	Yes	No	No	Yes	Yes	Yes	Yes	Yes	Yes	Yes	Non-clinical	Secondary school students	Self-administered (paper based)	Questionnaire	Global School-Based Health Survey (GSHS)	Leisure-time	Yes	n/a	n/a	n/a	n/a	n/a	n/a	n/a	n/a	n/a	n/a	PA	No	Psychological	No	No	Yes
306	Pengpid, S. and K. Peltzer (2013)	2013	"Overweight and obesity and associated factors among school-aged adolescents in Thailand." African Journal for Physical, Health Education, Recreation & Dance 19(2): 448-458.	Journal article	Yes	English	Yes	English	Primary	Cross-sectional study	Quantitative	2758	Probability sample (random, interval/systematic, stratified, cluster, multi-stage)	both	No	No	Yes	No	No	Yes	Yes	Yes	Yes	Yes	Yes	Yes	Non-clinical	Secondary school students	Self-administered (paper based)	Questionnaire	Global School-Based Health Survey (GSHS)	Leisure-time	Yes	Questionnaire	Global School-Based Health Survey (GSHS)	Leisure-time	Yes	n/a	n/a	n/a	n/a	n/a	n/a	Both	No	Physical health and functioning	No	No	Yes
307	Pengpid, S. and K. Peltzer (2015)	2015	"Prevalence of overweight and underweight and its associated factors among male and female university students in Thailand." HOMO- Journal of Comparative Human Biology 66(2): 176-186.	Journal article	Yes	English	Yes	English	Primary	Cross-sectional study	Quantitative	860	Non-probability sample (quota, purposive, convenience)	both	No	No	No	Yes	No	No	Yes	No	No	Yes	No	No	Non-clinical	University students	Self-administered (paper based)	Questionnaire	IPAQ short form	Total	Yes	Questionnaire	IPAQ short form	Sitting time	Yes	n/a	n/a	n/a	n/a	n/a	n/a	Both	No	Socio-demographic, and Physical health and functioning	No	No	Yes
308	Pengpid, S. and K. Peltzer (2015)	2015	"Dietary health behaviour and beliefs among university students from 26 low, middle and high income countries." 26. 24(4): 744-752.	Journal article	Yes	English	Yes	English	Primary	Cross-sectional study	Quantitative	854	Non-probability sample (quota, purposive, convenience)	both	No	No	Yes	Yes	No	No	Yes	No	No	Yes	No	No	Non-clinical	Undergraduate university students	Self-administered (paper based)	Questionnaire	IPAQ short form	Total	Yes	n/a	n/a	n/a	n/a	n/a	n/a	n/a	n/a	n/a	n/a	PA	No	Health behavioural and lifestyle	No	No	Yes
309	Pengpid, S. and K. Peltzer (2015)	2015	"Gender Differences in Health Risk Behaviour among University Students: An International Study." Gender & Behaviour 13(1): 6576-6583.	Journal article	Yes	English	Yes	English	Primary	Cross-sectional study	Quantitative	858	Non-probability sample (quota, purposive, convenience)	both	No	No	Yes	Yes	No	No	Yes	No	No	Yes	No	No	Non-clinical	University students	Self-administered (paper based)	Questionnaire	IPAQ short form	Total	Yes	n/a	n/a	n/a	n/a	Questionnaire	Not specified	Health behaviour benefit, and Health behaviour risk awareness	No	n/a	n/a	PA	No	Socio-demographic	No	No	Yes
310	Pengpid, S., et al. (2015)	2015	Physical inactivity and associated factors among university students in 23 low-, middle- and high-income countries	Journal article	Yes	English	Yes	English	Primary	Cross-sectional study	Quantitative	860	Non-probability sample (quota, purposive, convenience)	both	No	No	No	Yes	No	No	Yes	No	No	Yes	No	No	Non-clinical	University students	Self-administered (paper based)	Questionnaire	IPAQ short form	Total	Yes	n/a	n/a	n/a	n/a	n/a	n/a	n/a	n/a	n/a	n/a	PA	No	Socio-demographic, Physical health and functioning, Health behavioural and lifestyle, Social and culture, Knowledge, and Psychological	No	No	Yes
311	Pengpid, S., et al. (2015)	2015	"Factors associated with self-rated health status among university students from 26 low, middle and high income countries." Journal of Psychology in Africa 25(5): 448-453.	Journal article	Yes	English	Yes	English	Primary	Cross-sectional study	Quantitative	858	Non-probability sample (quota, purposive, convenience)	both	No	No	No	Yes	No	No	Yes	No	No	Yes	No	No	Non-clinical	University students	Self-administered (paper based)	Questionnaire	IPAQ short form	Total	Yes	n/a	n/a	n/a	n/a	n/a	n/a	n/a	n/a	n/a	n/a	PA	No	General health	No	No	Yes
312	Pensri, P. and P. Janwantanakul (2012)	2012	Effectiveness of Brief Education Combined with a Home-Based Exercise Program on Pain and Disability of Office Workers with Chronic Low Back Pain: a Pilot Study	Journal article	Yes	English	Yes	English	Primary	Intervention trial	Quantitative	30	Non-probability sample (quota, purposive, convenience)	both	No	No	No	Yes	No	No	Yes	Yes	No	No	No	No	Non-clinical	Desk-based workers with chronic low back pain	n/a	n/a	n/a	n/a	n/a	n/a	n/a	n/a	n/a	n/a	n/a	n/a	n/a	PA increase intervention	Education-combined exercise	PA	No	No	Physical health and functioning	No	No
313	Pensri, P., et al (2010)	2010	Biopsychosocial risk factors for musculoskeletal symptoms of the spine in salespeople	Journal article	Yes	English	Yes	English	Primary	Cross-sectional study	Quantitative	1189	Non-probability sample (quota, purposive, convenience)	females	No	No	No	Yes	No	No	Yes	Yes	No	No	No	No	Non-clinical	Salespersons	Self-administered (paper based)	Questionnaire	Not specified	Standing/Walking at work, and Exercise	No	Questionnaire	Not specified	Work-related	No	n/a	n/a	n/a	n/a	n/a	n/a	Both	No	Physical health and functioning	No	No	Yes
314	Pensri, P., et al (2010)	2010	Biopsychosocial Factors and Musculoskeletal Symptoms of the Lower Extremities of Saleswomen in Department Stores in Thailand	Journal article	Yes	English	Yes	English	Primary	Cross-sectional study	Quantitative	1189	Non-probability sample (quota, purposive, convenience)	females	No	No	No	Yes	No	No	Yes	Yes	No	No	No	No	Non-clinical	Salespersons	Self-administered (paper based)	Questionnaire	Not specified	Standing/Walking at work, and Exercise	Yes	Questionnaire	Not specified	Work-related	No	n/a	n/a	n/a	n/a	n/a	n/a	Both	No	Physical health and functioning	No	No	Yes
315	Permsirivanich et al (2006)	2006	Long stick exercise to improve muscular strength and flexibility in sedentary individuals	Journal article	Yes	English	Yes	English	Secondary	Intervention trial	Quantitative	85	Non-probability sample (quota, purposive, convenience)	both	No	No	No	Yes	No	No	Yes	No	No	No	No	Yes	Non-clinical	Sedentary	n/a	n/a	n/a	n/a	n/a	n/a	n/a	n/a	n/a	n/a	n/a	n/a	n/a	Exercise Intervention	Long-stick exercise	PA	No	No	Physical skills, abilities, and fitness	No	No
316	Petcharoen, N., et al (2006)	2006	Adult Mortality of Cardiovascular Disease by Socioeconomic Status in Thailand	Journal article	Yes	English	Yes	Both	Secondary	Cross-sectional study	Quantitative	n/a	Probability sample (random, interval/systematic, stratified, cluster, multi-stage)	both	No	No	No	Yes	No	Yes	Yes	Yes	Yes	Yes	Yes	Yes	Non-clinical	General	Self-administered (paper based)	Questionnaire	Not specified	Total	No	n/a	n/a	n/a	n/a	n/a	n/a	n/a	n/a	n/a	n/a	PA	No	No	Mortality	No	Yes
317	Peungsuwan, P., et al. (2014)	2014	The effectiveness of thai exercise with traditional massage on the pain, walking ability and QOL of older people with knee osteoarthritis: A randomized controlled trial in the community	Journal article	Yes	English	Yes	English	Primary	Intervention trial	Quantitative	31	Non-probability sample (quota, purposive, convenience)	both	No	No	No	Yes	Yes	Yes	No	No	No	No	Yes	No	Clinical	Osteoarthritis of the knee	n/a	n/a	n/a	n/a	n/a	n/a	n/a	n/a	n/a	n/a	n/a	n/a	n/a	Exercise Intervention	Thai exercise with a wand and strengthening exercise	PA	No	No	Physical health and functioning, Physical skills, abilities, and fitness, and General health	No	No
318	Phaisal, Songsak (1998)	1998	Knowledge, attitude, and self-practice in exercise for health of personnel of the Teachers Council of Thailand ทรงศักด์ิ ไพศาล. 2541. ความรู้ เจตคติ และการปฏิบัติตนในการออกกำลังกายเพื่อสุขภาพของบุคลากรใน สำนักงานเลขาธิการคุรุสภา. วิทยานิพนธ์ ศึกษาศาสตรมหาบัณฑิต กรุงเทพมหานคร: มหาวิทยาลัยรามคำแหง.	Master's thesis	No	Thai	Yes	Both	Secondary	Cross-sectional study	Quantitative	200	Probability sample (random, interval/systematic, stratified, cluster, multi-stage)	both	No	No	No	Yes	No	No	Yes	Yes	No	No	No	No	Non-clinical	Personnel of the teachers council	Self-administered (paper based)	Questionnaire	Not specified	Exercise	No	n/a	n/a	n/a	n/a	Questionnaire	Not specified	Knowledge-Attitude-Behaviour of Exercise	No	n/a	n/a	PA	No	Socio-demographic	No	No	Yes
319	Phaitrakoon, J. et al (2014)	2014	Effects of an Obesity Control Program for Thai Elementary School Children: A Quasi-Experimental Study	Journal article	Yes	English	Yes	Both	Primary	Intervention trial	Quantitative	84	Non-probability sample (quota, purposive, convenience)	both	No	Yes	No	No	No	No	No	No	No	No	No	No	Non-clinical	Overweight primary school students, and their parents, teachers, and cooks	Self-administered (paper based)	PA Log book	Bouchard Three Day Physical Activity Record (BTDPAC)	Total and exercise	Yes	n/a	n/a	n/a	n/a	n/a	n/a	n/a	n/a	Exercise-included intervention	Obesity Control Program	PA	No	No	Physical skills, abilities, and fitness, and Psychological	No	No
320	Phoosuwan Manop (2008)	2008	The effects of weight bearing yoga training on bone resorption markers of postmenopausal women	Master's thesis	Yes	Thai	Yes	Both	Secondary	Intervention trial	Quantitative	33	Non-probability sample (quota, purposive, convenience)	females	No	No	No	Yes	No	No	Yes	Yes	No	No	No	No	Non-clinical	Postmenopausal	n/a	n/a	n/a	n/a	n/a	n/a	n/a	n/a	n/a	n/a	n/a	n/a	n/a	Exercise Intervention	Weight Bearing Yoga	PA	No	No	Physical health and functioning, and General health	No	No
321	Piaseu, N., et al. (2001)	2001	"Differences in bone mineral density and lifestyle factors of postmenopausal women living in Bangkok and other provinces." J Med Assoc Thai 84(6): 772-781.	Journal article	No	English	Yes	Both	Primary	Cross-sectional study	Quantitative	466	Non-probability sample (quota, purposive, convenience)	females	No	No	No	Yes	Yes	No	Yes	Yes	Yes	Yes	Yes	Yes	Non-clinical	Postmenopausal	Face-to-face interview	Questionnaire	Not specified	Exercise	No	n/a	n/a	n/a	n/a	n/a	n/a	n/a	n/a	n/a	n/a	PA	No	Physical health and functioning	No	No	Yes
322	Piaseu, N., et al. (2002)	2002	Causal analysis of exercise and calcium intake behaviors for osteoporosis prevention among young women in Thailand	Journal article	Yes	English	Yes	English	Primary	Intervention trial	Quantitative	100	Non-probability sample (quota, purposive, convenience)	females	No	No	No	Yes	No	n/a	n/a	n/a	n/a	n/a	n/a	n/a	Non-clinical	Nurses/nursing students	Self-administered (paper based)	Questionnaire	Multi-item	Exercise	No	n/a	n/a	n/a	n/a	n/a	n/a	n/a	n/a	PA increase intervention	Educational program	PA	No	No	Psychological, and Knowledge	No	No
323	Pipatkasira, K. (2008)	2008	The comparison of physical activity in urban and rural Thai school children using validated Thai physical activity questionnaire. Unpublished Master Thesis, Mahidol University, Bangkok, Thailand.	Master's thesis	No	English	No	Both	Secondary	Cross-sectional study	Quantitative	481	Probability sample (random, interval/systematic, stratified, cluster, multi-stage)	both	No	No	Yes	No	No	Yes	Yes	No	Yes	No	No	No	Non-clinical	Secondary school students	Self-administered (paper based)	Questionnaire	Thai Physical Activity Questionnaire (TPAQ)	Total	Yes	Questionnaire	Thai Physical Activity Questionnaire (TPAQ)	Total	Yes	n/a	n/a	n/a	n/a	n/a	n/a	Both	No	Socio-demographic	No	No	Yes
324	Piravej, K. and R. Saksirinukul (2001)	2001	Survey of patterns, attitudes, and the general effects of exercise during pregnancy in 203 Thai pregnant women at King Chulalongkorn Memorial Hospital	Journal article	Yes	English	Yes	Both	Primary	Cross-sectional study	Quantitative	203	Non-probability sample (quota, purposive, convenience)	females	No	No	No	Yes	No	No	Yes	Yes	No	No	No	No	Non-clinical	Pregnant	Face-to-face interview	Questionnaire	Not specified	Exercise	No	n/a	n/a	n/a	n/a	n/a	n/a	n/a	n/a	n/a	n/a	PA	No	Socio-demographic, and Physical health and functioning	No	No	Yes
325	Piravej, K. and W. Wiwatkul (2003)	2003	"Risk factors for stroke in Thai patients." Journal of the Medical Association of Thailand 86(SUPPL. 2): S291-S298.	Journal article	Yes	English	Yes	Both	Primary	Case-control study	Quantitative	300	Non-probability sample (quota, purposive, convenience)	both	No	No	No	Yes	Yes	No	Yes	Yes	No	No	No	No	Non-clinical	Stroke	Face-to-face interview	Questionnaire	Not specified	Exercise	No	n/a	n/a	n/a	n/a	n/a	n/a	n/a	n/a	n/a	n/a	PA	No	Physical health and functioning	No	No	Yes
326	Piyakhachornrot, N., et al. (2011)	2011	Impact of an integrated health education and exercise program in middle-aged thai adults with osteoarthritis of the knee	Journal article	Yes	English	Yes	English	Primary	Intervention trial	Quantitative	65	Non-probability sample (quota, purposive, convenience)	both	No	No	No	Yes	No	No	Yes	Yes	No	No	No	No	Clinical	Middle-aged and Osteoarthritis of the knee	n/a	n/a	n/a	n/a	n/a	n/a	n/a	n/a	n/a	n/a	n/a	n/a	n/a	PA increase intervention	Education-combined exercise	PA	No	No	Physical health and functioning, Physical skills, abilities, and fitness, Psychological, and Knowledge	No	Yes
327	Podang, J., et al. (2013)	2013	"Prevalence and factors associated with metabolic syndrome among a group of Thai working population: a cross sectional study." Journal of the Medical Association of Thailand = Chotmaihet thangphaet 96 Suppl 5: S33-41.	Journal article	Yes	English	Yes	Both	Primary	Cross-sectional study	Quantitative	2544	Non-probability sample (quota, purposive, convenience)	both	No	No	No	Yes	No	No	Yes	Yes	No	No	No	No	Non-clinical	EGAT employees	Face-to-face interview	Questionnaire	GPAQ	Total	Yes	n/a	n/a	n/a	n/a	n/a	n/a	n/a	n/a	n/a	n/a	PA	No	Physical health and functioning	No	No	Yes
328	Polin, S. (1999)	1999	Relationships between personal factors, self-efficacy in exercise, perceived benefits of exercise, college environment and exercise behaviors of nursing students. Unpublished master's thesis, Chulalongkom University, Bangkok, Thailand.	Master's thesis	No	Thai	No	Both	Secondary	Cross-sectional study	Quantitative	366	Probability sample (random, interval/systematic, stratified, cluster, multi-stage)	both	No	No	No	Yes	No	Yes	Yes	Yes	Yes	Yes	Yes	Yes	Non-clinical	Nurses/nursing students	Self-administered (paper based)	Questionnaire	Multi-item	Exercise	Yes	n/a	n/a	n/a	n/a	Questionnaire	Multi-item	Perceived benefits, Self-efficacy, Social and Environment to Exercise	Yes	n/a	n/a	PA	No	Socio-demographic, Psychological, Social and culture, Physical environment, and Health behavioural and lifestyle	No	No	Yes
329	Pongchaiyakul, C., et al. (2004)	2004	Effects of physical activity and dietary calcium intake on bone mineral density and osteoporosis risk in a rural Thai population	Journal article	Yes	English	Yes	English	Primary	Cross-sectional study	Quantitative	129	Non-probability sample (quota, purposive, convenience)	females	No	No	No	Yes	Yes	Yes	No	No	No	No	Yes	No	Non-clinical	Postmenopausal	Face-to-face interview	Questionnaire	Not specified	Total	No	n/a	n/a	n/a	n/a	n/a	n/a	n/a	n/a	n/a	n/a	PA	No	Physical health and functioning	No	No	Yes
330	Pongpaew, P., et al. (2000)	2000	"Activity, dietary intake, and anthropometry of an informal social group of Thai elderly in Bangkok." Archives of Gerontology and Geriatrics 30(3): 245-260.	Journal article	Yes	English	Yes	English	Primary	Cross-sectional study	Quantitative	384	Non-probability sample (quota, purposive, convenience)	both	No	No	No	No	Yes	No	Yes	Yes	No	No	No	No	Non-clinical	General	Face-to-face interview	Questionnaire	Not specified	Leisure-time	No	n/a	n/a	n/a	n/a	n/a	n/a	n/a	n/a	n/a	n/a	PA	Yes	No	No	No	No
331	Pongpaiboon et al (2007)	2007	The effect of long stick exercise on female adolescents' physical fitness and health	Journal article	Yes	Thai	Yes	Both	Secondary	Intervention trial	Quantitative	140	Non-probability sample (quota, purposive, convenience)	females	No	No	Yes	No	No	No	Yes	No	No	No	No	Yes	Non-clinical	Undergraduate university students	n/a	n/a	n/a	n/a	n/a	n/a	n/a	n/a	n/a	n/a	n/a	n/a	n/a	Exercise Intervention	Long-stick exercise	PA	No	No	Physical health and functioning, and Physical skills, abilities, and fitness	No	No
332	Pongurgsorn Chakarg (2002)	2002	A Questionnaire for Assessment of Physical Activity in Thailand	Doctoral thesis	Yes	English	Yes	English	Secondary	Measurement study	Quantitative	958	Probability sample (random, interval/systematic, stratified, cluster, multi-stage)	both	No	No	No	Yes	No	No	Yes	Yes	No	No	No	No	Non-clinical	General	Self-administered (paper based)	Questionnaire, and Accelerometer	Thai Physical Activity Questionnaire (TPAQ) and Actigraph (CSA model 7164)	Total	Yes	Questionnaire	Thai Physical Activity Questionnaire (TPAQ)	Total	Yes	n/a	n/a	n/a	n/a	n/a	n/a	Both	No	No	No	Thai Physical Activity Questionnaire (TPAQ)	Yes
333	Pongwecharak, J. and T. Treeranurat (2010)	2010	"Screening for pre-hypertension and elevated cardiovascular risk factors in a Thai community pharmacy." Pharmacy World and Science 32(3): 329-333.	Journal article	Yes	English	Yes	English	Primary	Cross-sectional study	Quantitative	350	Non-probability sample (quota, purposive, convenience)	both	No	No	No	Yes	No	No	Yes	No	No	No	No	Yes	Non-clinical	Aged 35-year old up and reporting no hypertension or other cardiovascular disease were included	Face-to-face interview	Questionnaire	Not specified	Exercise	No	n/a	n/a	n/a	n/a	n/a	n/a	n/a	n/a	n/a	n/a	PA	Yes	No	No	No	No
334	Pongwecharak, J. and T. Treeranurat (2011)	2011	Lifestyle changes for prehypertension with other cardiovascular risk factors: Findings from Thailand	Journal article	Yes	English	Yes	English	Primary	Intervention trial	Quantitative	150	Non-probability sample (quota, purposive, convenience)	both	No	No	No	Yes	No	No	Yes	No	No	No	No	Yes	Non-clinical	Prehypertension and hypertension	n/a	n/a	n/a	n/a	n/a	n/a	n/a	n/a	n/a	n/a	n/a	n/a	n/a	PA increase intervention	Community-Pharmacists Model	PA	No	No	Physical activity	No	Yes
335	Poolsawat W. (2007)	2007	Physical activity of the older adults in Bangkok. [thesis]. Bangkok (Bangkok): Mahidol University	Master's thesis	No	English	Yes	Both	Secondary	Cross-sectional study	Quantitative	350	Probability sample (random, interval/systematic, stratified, cluster, multi-stage)	both	No	No	No	No	Yes	No	Yes	Yes	No	No	No	No	Non-clinical	General	Face-to-face interview	Questionnaire	Physical Activity Scale for the Elderly (PASE)	Total	Yes	n/a	n/a	n/a	n/a	Questionnaire	Perceived Benefit Scale, Perceived Barrier Scale, Perceived Self-efficacy Scale, and Interpersonal Influences Scale	n/a	Yes	n/a	n/a	PA	No	Socio-demographic, Psychological, General health, and Social and culture	No	No	Yes
336	Poomsrikaew Ornwanya (2011)	2011	Social-Cognitive Factors and Exercise Behavior among Thais	Doctoral thesis	Yes	English	Yes	English	Secondary	Cross-sectional study	Quantitative	618	Non-probability sample (quota, purposive, convenience)	both	No	No	No	Yes	Yes	No	Yes	No	No	No	Yes	No	Non-clinical	General	Self-administered (paper based)	Questionnaire	Leisure Time Exercise Behavior	Exercise	Yes	n/a	n/a	n/a	n/a	Questionnaire	Exercise Intention Scale, Physical Exercise Self-efficacy Scale, and Outcome Expectations for Exercise Scale–2 (OEE-2)	n/a	Yes	n/a	n/a	PA	No	Socio-demographic and Psychological	No	No	Yes
337	Poomsrikaew, O., et al. (2012)	2012	Age and gender differences in social-cognitive factors and exercise behavior among Thais	Doctoral thesis + Journal article	Yes	English	No	English	Primary	Cross-sectional study	Quantitative	618	Non-probability sample (quota, purposive, convenience)	both	No	No	No	Yes	No	No	Yes	No	No	No	Yes	No	Non-clinical	General	Self-administered (paper based)	Questionnaire	Leisure Time Exercise Behavior	Exercise	Yes	n/a	n/a	n/a	n/a	Questionnaire	Exercise Intention Scale, Physical Exercise Self-efficacy Scale, and Outcome Expectations for Exercise Scale–2 (OEE-2)	n/a	Yes	n/a	n/a	PA	No	Socio-demographic and Psychological	No	No	Yes
338	Pornsakulvanich Vikanda (2007)	2007	Internet motives and use among Thai youths	Journal article	No	Thai	Yes	Both	Secondary	Cross-sectional study	Quantitative	1556	Probability sample (random, interval/systematic, stratified, cluster, multi-stage)	both	No	No	Yes	Yes	No	No	Yes	Yes	Yes	No	No	No	Non-clinical	General	Face-to-face interview	n/a	n/a	n/a	n/a	Questionnaire	Multi-item	Internet/Social network use	No	n/a	n/a	n/a	n/a	n/a	n/a	SB	No	Socio-demographic	No	No	Yes
339	Pornsakulvanich, V. and N. Dumrongsiri (2013)	2013	Internal and external influences on social networking site usage in Thailand	Journal article	Yes	English	Yes	English	Primary	Cross-sectional study	Quantitative	451	Non-probability sample (quota, purposive, convenience)	both	No	No	Yes	Yes	No	n/a	n/a	n/a	n/a	n/a	n/a	n/a	Non-clinical	General	Self-administered (paper based)	n/a	n/a	n/a	n/a	n/a	n/a	n/a	n/a	Questionnaire	SNS motive and external influence scales	n/a	Yes	n/a	n/a	SB	Yes	No	No	No	No
340	Pornviriyasup Pensri (1997)	1997	A study of health behaviors of women with diabetes mellitus in the western region	Master's thesis	Yes	Thai	Yes	Both	Secondary	Cross-sectional study	Quantitative	200	Probability sample (random, interval/systematic, stratified, cluster, multi-stage)	females	No	No	No	Yes	Yes	Yes	Yes	No	Yes	No	No	No	Clinical	Diabetes mellitus	Face-to-face interview	Questionnaire	Multi-item	Exercise	Yes	n/a	n/a	n/a	n/a	n/a	n/a	n/a	n/a	n/a	n/a	PA	No	Socio-demographic, and General health	No	No	Yes
341	Posri Thanadej (2012)	2012	The effect of Combined Exercise and Meditation on Physical Fitness and Autonomic Nervous System	Report	Yes	Thai	Yes	Both	Secondary	Intervention trial	Quantitative	33	Non-probability sample (quota, purposive, convenience)	both	No	No	No	Yes	No	No	Yes	Yes	No	No	No	No	Non-clinical	University students	n/a	n/a	n/a	n/a	n/a	n/a	n/a	n/a	n/a	n/a	n/a	n/a	n/a	Exercise Intervention	Combined exercise (step aerobic, autogenic)	PA	No	No	Physical skills, abilities, and fitness	No	No
342	Pothiban, L. (1993)	1993	Risk factor prevalence, risk status, and perceived risk for coronary heart disease among Thai elderly, UNIVERSITY OF ALABAMA AT BIRMINGHAM. D.S.N.: 234 p-234 p.	Doctoral thesis	No	English	Yes	English	Primary	Cross-sectional study	Quantitative	200	Probability sample (random, interval/systematic, stratified, cluster, multi-stage)	both	No	No	No	No	Yes	Yes	Yes	No	No	Yes	No	No	Non-clinical	General	Face-to-face interview	Questionnaire	Paffenbarger Physical Activity Questionnaire	Total	Yes	n/a	n/a	n/a	n/a	n/a	n/a	n/a	n/a	n/a	n/a	PA	No	Socio-demographic	No	No	Yes
343	Pothirat, C., et al. (2015)	2015	Long-term efficacy of intensive cycle ergometer exercise training program for advanced COPD patients	Journal article	Yes	English	Yes	English	Primary	Intervention trial	Quantitative	41	Non-probability sample (quota, purposive, convenience)	both	No	No	No	No	Yes	n/a	n/a	n/a	n/a	n/a	n/a	n/a	Clinical	COPD	n/a	n/a	n/a	n/a	n/a	n/a	n/a	n/a	n/a	n/a	n/a	n/a	n/a	Exercise Intervention	Intensive ergometer exercise	PA	No	No	Physical skills, abilities, and fitness, and General health	No	No
344	Poungkeaw, A. (1997)	1997	A study of health behaviors of women with coronary heart disease in the Bangkok metropolitan area. Unpublished master's thesis, Mahidol University, Bangkok, Thailand.	Master's thesis	No	Thai	No	Both	Secondary	Cross-sectional study	Quantitative	200	Probability sample (random, interval/systematic, stratified, cluster, multi-stage)	females	No	No	No	Yes	Yes	No	Yes	Yes	No	No	No	No	Clinical	Coronary artery disease (CAD) patients	Face-to-face interview	Questionnaire	Multi-item	Exercise	Yes	n/a	n/a	n/a	n/a	n/a	n/a	n/a	n/a	n/a	n/a	PA	No	Socio-demographic, and General health	No	No	Yes
345	Prachapiphat, C. (2000)	2000	Impact of health education program on exercise for health behavior of Bangprakong Power Plant personnel in Chachoengsao province. Unpublished doctoral dissertation, Mahidol University, Bangkok, Thailand.	Doctoral thesis	No	English	No	Both	Secondary	Intervention trial	Mixed	96	Non-probability sample (quota, purposive, convenience)	both	No	No	No	Yes	No	No	Yes	No	Yes	No	No	No	Non-clinical	Sedentary	Self-administered (paper based) and Small group/In-depth interview	Questionnaire	Multi-item	Exercise	Yes	n/a	n/a	n/a	n/a	Questionnaire	Multi-item	Knowledge-Attitude-Behaviour-Social and Environmental Supporting Factors to Exercise	Yes	PA increase intervention	Health education program	PA	No	Psychological, Social and culture, Physical environment, and Knowledge	Physical health and functioning, Physical skills, abilities, and fitness, and Physical activity	No	Yes
346	Prakhinkit, S., et al. (2014)	2014	Effects of Buddhism Walking Meditation on Depression, Functional Fitness, and Endothelium-Dependent Vasodilation in Depressed Elderly	Journal article	Yes	English	Yes	English	Primary	Intervention trial	Quantitative	40	Non-probability sample (quota, purposive, convenience)	females	No	No	No	No	Yes	No	Yes	Yes	No	No	No	No	Non-clinical	Depression	n/a	n/a	n/a	n/a	n/a	n/a	n/a	n/a	n/a	n/a	n/a	n/a	n/a	PA increase intervention	Buddhism-based and normal walking	PA	No	No	Physical skills, abilities, and fitness, and Psychological	No	No
347	Prapimporn Chattranukulchai, S., et al. (2015)	2015	"Vitamin D status is a determinant of skeletal muscle mass in obesity according to body fat percentage." Nutrition 31(6): 801-806.	Journal article	Yes	English	Yes	English	Primary	Cross-sectional study	Quantitative	163	Non-probability sample (quota, purposive, convenience)	both	No	No	No	Yes	No	No	Yes	Yes	No	No	No	No	Non-clinical	Obese/overweight	Face-to-face interview	Questionnaire	Not specified	Exercise	No	n/a	n/a	n/a	n/a	n/a	n/a	n/a	n/a	n/a	n/a	PA	No	Physical health and functioning	No	No	Yes
348	Prasertsin Ujsara and Prapimparn Suvarnakuta (2011)	2011	The effect of Internet using behaviour on physical and mental health of children and youth in Thailand: A case study of Bangkok	Journal article	Yes	English	Yes	English	Secondary	Cross-sectional study	Mixed	1584	Probability sample (random, interval/systematic, stratified, cluster, multi-stage)	both	No	No	Yes	Yes	No	No	Yes	Yes	No	No	No	No	Non-clinical	Secondary school, and undergraduate university students	Self-administered (paper based) and Small group/In-depth interview	n/a	n/a	n/a	n/a	Questionnaire	Multi-item	Internet/Social network use	Yes	n/a	n/a	n/a	n/a	n/a	n/a	SB	No	Physical health and functioning, and Psychological	No	No	Yes
349	Prombumroong, J., et al. (2011)	2011	"Prevalence of and biopsychosocial factors associated with low back pain in commercial airline pilots." Aviation Space and Environmental Medicine 82(9): 879-884.	Journal article	Yes	English	Yes	English	Primary	Cross-sectional study	Quantitative	684	Non-probability sample (quota, purposive, convenience)	both	No	No	No	Yes	No	No	Yes	Yes	No	No	No	No	Non-clinical	Thai Airline pilots	Self-administered (paper based)	Questionnaire	Multi-item	Exercise	No	n/a	n/a	n/a	n/a	n/a	n/a	n/a	n/a	n/a	n/a	PA	No	Physical health and functioning	No	No	Yes
350	Prompiw et al (2015)	2015	The Effects of a Perceived Self-Efficacy Program on the Exercise and Diet Behaviors of Patients with Acute Coronary Syndrome Post Percutaneous Coronary Intervention	Journal article	Yes	Thai	Yes	Both	Secondary	Intervention trial	Quantitative	22	Non-probability sample (quota, purposive, convenience)	both	No	No	No	Yes	Yes	No	Yes	No	No	No	Yes	No	Clinical	Acute coronary syndrome	Face-to-face interview	Questionnaire	Multi-item	Exercise	Yes	n/a	n/a	n/a	n/a	Questionnaire	Not specified	Self-efficacy	Yes	PA increase intervention	Self-efficacy program	PA	No	No	Physical health and functioning, Psychological, and Physical activity	No	Yes
351	Promthet, S., et al. (2011)	2011	"Situation analysis of risk factors related to non-communicable diseases in Khon Kaen province, Thailand." Asian Pacific Journal of Cancer Prevention 12(5): 1337-1340.	Journal article	Yes	English	Yes	English	Primary	Cross-sectional study	Quantitative	338	Probability sample (random, interval/systematic, stratified, cluster, multi-stage)	both	No	No	No	Yes	No	Yes	Yes	No	No	No	Yes	No	Non-clinical	General	Face-to-face interview	Questionnaire	Not specified	Walking, and cycling	No	Questionnaire	Not specified	Work-related	No	n/a	n/a	n/a	n/a	n/a	n/a	Both	Yes	No	No	No	No
352	Prueksaritanond, S., et al. (2004)	2004	"Type 2 diabetic patient-centered care." Journal of the Medical Association of Thailand 87(4): 345-352.	Journal article	Yes	English	Yes	Both	Primary	Intervention trial	Quantitative	78	Non-probability sample (quota, purposive, convenience)	both	No	No	No	Yes	Yes	No	Yes	Yes	No	No	No	No	Clinical	Diabetes type II	n/a	Questionnaire	Not specified	Exercise	No	n/a	n/a	n/a	n/a	n/a	n/a	n/a	n/a	Exercise-included intervention	Patient-centered care on type 2 diabetes mellitus	PA	No	No	Physical activity	No	No
353	Pruksasri et al (2008)	2008	The effects of social-dance exercise program on balance among the fall-risk elderly	Journal article	Yes	Thai	Yes	Both	Secondary	Intervention trial	Quantitative	50	Non-probability sample (quota, purposive, convenience)	both	No	No	No	No	Yes	Yes	No	No	No	No	No	Yes	Non-clinical	General	n/a	Questionnaire	Not specified	Exercise	No	n/a	n/a	n/a	n/a	n/a	n/a	n/a	n/a	Exercise Intervention	Social dance	PA	No	No	Physical skills, abilities, and fitness	No	Yes
354	Puengsuwan P, Promdee K, Sruttabul W, et al (2008)	2008	Effectiveness of Thai Wand Exercise training on health-related quality of life in sedentary older adults. Chula Med J, 2008, 52: 107–121.	Journal article	No	English	No	Both	Secondary	Intervention trial	Quantitative	117	Non-probability sample (quota, purposive, convenience)	both	No	No	No	No	Yes	No	Yes	No	No	No	Yes	No	Non-clinical	Sedentary	Self-administered (paper based)	Questionnaire, and PA Log book	Not specified	Total	No	n/a	n/a	n/a	n/a	n/a	n/a	n/a	n/a	Exercise Intervention	Thai wand exercise	PA	No	No	Physical health and functioning, General health, Physical skills, abilities, and fitness, Physical activity, and Psychological	No	Yes
355	Rachiwong, S., et al. (2015)	2015	Effects of modified hatha yoga in industrial rehabilitation on physical fitness and stress of injured workers	Journal article	Yes	English	Yes	English	Primary	Intervention trial	Quantitative	18	Non-probability sample (quota, purposive, convenience)	both	No	No	No	Yes	No	No	Yes	Yes	No	No	No	No	Non-clinical	Injured workers	n/a	n/a	n/a	n/a	n/a	n/a	n/a	n/a	n/a	n/a	n/a	n/a	n/a	Exercise Intervention	Thai yoga	PA	No	No	Physical skills, abilities, and fitness, and Psychological	No	No
356	Rapheeporn, K., et al. (2013)	2013	"Waist Circumference: A Key Determinant of Bone Mass in University Students." Walailak Journal of Science & Technology 10(5/6): 665-676.	Journal article	Yes	English	Yes	English	Primary	Cross-sectional study	Quantitative	217	Non-probability sample (quota, purposive, convenience)	both	No	No	Yes	Yes	No	No	Yes	No	No	No	No	Yes	Non-clinical	University students	Self-administered (paper based)	Questionnaire	Multi-item	Exercise	No	n/a	n/a	n/a	n/a	n/a	n/a	n/a	n/a	n/a	n/a	PA	No	Physical health and functioning	No	No	Yes
357	Rasmidatta, S., et al. (1998)	1998	"Risk Factors of Diabetic Retinopathy in Non-insulin Dependent Diabetes Mellitus." Journal of the Medical Association of Thailand 81(3): 169-174.	Journal article	No	English	Yes	Both	Primary	Prospective cohort	Quantitative	198	Non-probability sample (quota, purposive, convenience)	both	No	No	No	Yes	Yes	No	Yes	No	Yes	No	No	No	Clinical	Non-insulin dependent diabetic patients	Face-to-face interview	Questionnaire	Not specified	Exercise	No	n/a	n/a	n/a	n/a	n/a	n/a	n/a	n/a	n/a	n/a	PA	No	Physical health and functioning	No	No	Yes
358	Rattanagreethakul, S., et al. (2010)	2010	"Development of a model of family management for overweight prevention in urban Thai preschoolers." Pacific Rim International Journal of Nursing Research 14(1): 45-60.	Journal article	Yes	English	Yes	Both	Primary	Programme/model development	Mixed	411	Non-probability sample (quota, purposive, convenience)	both	No	Yes	No	Yes	No	No	Yes	No	Yes	No	No	No	Non-clinical	Preschoolers and their parents, nurses, and teachers	n/a	Questionnaire	Not specified	Total	Yes	Questionnaire	Not specified	TV viewing	Yes	n/a	n/a	n/a	n/a	n/a	n/a	Both	No	No	Physical activity, and Sedentary behaviour	No	Yes
359	Rattanapun, S. et al (2009)	2009	Characteristics healthy ageing among the elderly in Southern Thailand	Journal article	Yes	English	Yes	English	Primary	Cross-sectional study	Quantitative	370	Probability sample (random, interval/systematic, stratified, cluster, multi-stage)	both	No	No	No	No	Yes	Yes	No	No	No	No	No	Yes	Non-clinical	General	Self-administered (paper based)	Questionnaire	Elderly Health Questionnaire	Total	No	n/a	n/a	n/a	n/a	n/a	n/a	n/a	n/a	n/a	n/a	PA	Yes	No	No	No	No
360	Rattanawiwatpong et al (2006)	2006	Validity and reliability of the Thai version of short format International Physical Activity Questionnaire (IPAQ)	Journal article	Yes	Thai	Yes	Both	Secondary	Measurement study	Quantitative	115	Non-probability sample (quota, purposive, convenience)	both	No	No	No	Yes	No	No	Yes	Yes	No	No	No	No	Non-clinical	Health care workers	Objective measurement and Self-administered (paper based)	Questionnaire, and Accelerometer	IPAQ, and MTI accelerometer	Total	Yes	Questionnaire, and Accelerometer	IPAQ, and MTI accelerometer	Sitting time	Yes	n/a	n/a	n/a	n/a	n/a	n/a	Both	No	No	No	Thai short IPAQ	No
361	Raungratanaamporn et al (2015)	2015	Factors predicting physical activity after hospitalization among new coronary artery disease patients	Journal article	Yes	English	Yes	English	Secondary	Cross-sectional study	Quantitative	160	Probability sample (random, interval/systematic, stratified, cluster, multi-stage)	both	No	No	No	Yes	Yes	Yes	Yes	Yes	Yes	Yes	Yes	Yes	Clinical	Coronary artery disease (CAD) patients	Self-administered (paper based)	Questionnaire	IPAQ long form	Total	Yes	n/a	n/a	n/a	n/a	Questionnaire	Subjective PA experiences scale (SPAES), Family and friend support for PA scale (FFSPAS), Self-efficacy for PA scale (SEPAS)	n/a	Yes	n/a	n/a	PA	No	Socio-demographic, Psychological, General health, and Social and culture	No	No	Yes
362	Rawiworrakul, T., et al. (2007)	2007	"A community-based exercise program promotes self-efficacy for exercise among Thai women with osteoarthritis of the knee." Thai Journal of Nursing Research 11(2): 132-150.	Journal article	No	English	Yes	Both	Primary	Intervention trial	Quantitative	53	Non-probability sample (quota, purposive, convenience)	females	No	No	No	Yes	Yes	No	Yes	No	Yes	No	No	No	Clinical	Osteoarthritis of the knee	n/a	n/a	n/a	n/a	n/a	n/a	n/a	n/a	n/a	Questionnaire	Self-Efficacy for Exercise Scale (SEES), and Outcome Expectations for Exercise Scale (OEES)	n/a	Yes	Exercise Intervention	Stationary cycling	PA	No	No	Physical skills, abilities, and fitness, and Psychological	No	No
363	Razzaque, A., et al. (2009)	2009	"Social factors and overweight: evidence from nine Asian INDEPTH Network sites." Global Health Action 2: 54-59.	Journal article	Yes	English	Yes	English	Primary	Cross-sectional study	Quantitative	2146	Probability sample (random, interval/systematic, stratified, cluster, multi-stage)	both	No	No	No	Yes	No	Yes	No	No	Yes	No	No	No	Non-clinical	General	Face-to-face interview	Questionnaire	GPAQ	Total	Yes	n/a	n/a	n/a	n/a	n/a	n/a	n/a	n/a	n/a	n/a	PA	No	Physical health and functioning	No	No	No
364	Rerksuppaphol, L. and S. Rerksuppaphol (2011)	2011	"Excessive television viewing increases BMI, yet not a risk factor for childhood obesity or thinness: A cross sectional study on Thai school children." HealthMED 5(6 SUPPL. 1): 1895-1901.	Journal article	No	English	Yes	English	Primary	Cross-sectional study	Quantitative	1140	Not reported	both	No	Yes	No	No	No	No	Yes	No	Yes	No	No	No	Non-clinical	Secondary school students	Parent/caregiver proxy report (paper based)	n/a	n/a	n/a	n/a	Questionnaire	Single-item	TV viewing	No	n/a	n/a	n/a	n/a	n/a	n/a	SB	No	Socio-demographic, and Physical health and functioning	No	No	Yes
365	Ritsmitchai, S., et al. (1997)	1997	"Prolonged standing and physical exertion at work during pregnancy increases the risk of preterm birth for Thai mothers." Journal of Occupational Health 39(3): 217-222.	Journal article	Yes	English	Yes	English	Primary	Case-control study	Quantitative	446	Non-probability sample (quota, purposive, convenience)	females	No	No	No	Yes	No	No	Yes	No	No	No	No	Yes	Non-clinical	Women with preterm and term delivery status	Face-to-face interview	Questionnaire	Not specified	Work-related, and Exercise	No	n/a	n/a	n/a	n/a	n/a	n/a	n/a	n/a	n/a	n/a	PA	No	Physical health and functioning	No	No	Yes
366	Rojanakul, K. and H. Liang (2009)	2009	Initiatives and challenges in countering inappropriate internet use. ICCTD 2009 - 2009 International Conference on Computer Technology and Development.	Journal article	Yes	English	Yes	English	Primary	Cross-sectional study	Mixed	2500	Probability sample (random, interval/systematic, stratified, cluster, multi-stage)	both	No	No	Yes	Yes	No	Yes	Yes	Yes	Yes	Yes	Yes	Yes	Non-clinical	Secondary school and university students, office workers and government officers	Self-administered (paper based)	n/a	n/a	n/a	n/a	Questionnaire	Not specified	Internet/Social network use	No	n/a	n/a	n/a	n/a	n/a	n/a	SB	Yes	No	No	No	No
367	Ruangdaraganon, N., et al. (2009)	2009	Television viewing in Thai infants and toddlers: Impacts to language development and parental perceptions	Journal article	Yes	English	Yes	English	Primary	Prospective cohort	Quantitative	203	Non-probability sample (quota, purposive, convenience)	both	Yes	No	No	Yes	No	No	Yes	Yes	No	No	No	No	Non-clinical	General	Parent/caregiver proxy report (face-to-face interview) and telephone interview	n/a	n/a	n/a	n/a	Questionnaire	Multi-item	TV viewing	No	n/a	n/a	n/a	n/a	n/a	n/a	SB	No	No	Psychological	No	Yes
368	Ruangdaraganon, N., et al. (2002)	2002	"The association between television viewing and childhood obesity: A national survey in Thailand." Journal of the Medical Association of Thailand 85(SUPPL. 4): S1075-S1080.	Journal article	Yes	English	Yes	Both	Primary	Cross-sectional study	Quantitative	4197	Probability sample (random, interval/systematic, stratified, cluster, multi-stage)	both	No	Yes	No	No	No	Yes	Yes	Yes	Yes	Yes	Yes	Yes	Non-clinical	General	Parent/caregiver proxy report (paper based)	n/a	n/a	n/a	n/a	Questionnaire	Single-item	Screen time (TV/Computer)	No	n/a	n/a	n/a	n/a	n/a	n/a	SB	No	Socio-demographic, and Physical health and functioning	No	No	Yes
369	Ruangrat, Achara. (2001)	2001	An investigation into the factors affecting the behavior of internet use of students at vocational diploma level 2 in technical colleges under Vocational Department at Bangkok Zone. Master of Science in Industrial Education. Graduate School King Mongkut’s University of Technology Thonburi.	Master's thesis	No	Thai	No	Both	Secondary	Cross-sectional study	Quantitative	361	Probability sample (random, interval/systematic, stratified, cluster, multi-stage)	both	No	No	No	Yes	No	No	Yes	Yes	No	No	No	No	Non-clinical	Vocational students	Self-administered (paper based)	n/a	n/a	n/a	n/a	Questionnaire	Multi-item	Internet/Social network use	Yes	n/a	n/a	n/a	n/a	n/a	n/a	SB	No	Socio-demographic and Psychological	No	No	Yes
370	Rungruang et al (2006)	2006	Physical exercise of khon kaen university students	Journal article	Yes	Thai	Yes	Both	Secondary	Cross-sectional study	Quantitative	1146	Non-probability sample (quota, purposive, convenience)	both	No	No	No	Yes	No	Yes	No	No	No	No	Yes	No	Non-clinical	University students	Self-administered (paper based)	Questionnaire	Not specified	Exercise	Yes	n/a	n/a	n/a	n/a	n/a	n/a	n/a	n/a	n/a	n/a	PA	No	Socio-demographic, and Physical health and functioning	No	No	Yes
371	Saelao Kesinee and Vijit Kanungsukkasem (2012)	2012	Effects of arm swing exercise, walking and walking exercise combined with arm swing exercise on health-related physical fitness of the elderly women. J SportsSci Health 2012; 13: 92-103.	Journal article	Yes	Thai	Yes	Both	Secondary	Intervention trial	Quantitative	47	Non-probability sample (quota, purposive, convenience)	females	No	No	No	No	Yes	No	Yes	Yes	No	No	No	No	Non-clinical	General	n/a	n/a	n/a	n/a	n/a	n/a	n/a	n/a	n/a	n/a	n/a	n/a	n/a	Exercise Intervention	Arm swing, walking and walking exercise combined with arm swing	PA	No	No	Physical health and functioning, and Physical skills, abilities, and fitness	No	No
372	Saengdidtha, B., et al. (2009)	2009	"Prevalence of chronic diseases risk factors among persons attending six administrative courses in the Army Training Command area in 2006." Journal of the Medical Association of Thailand = Chotmaihet thangphaet 92 Suppl 1: S67-73.	Journal article	Yes	English	Yes	Both	Primary	Cross-sectional study	Quantitative	445	Non-probability sample (quota, purposive, convenience)	both	No	No	No	Yes	No	No	Yes	Yes	No	No	No	No	Non-clinical	Military personnel	Self-administered (paper based)	Questionnaire	Not specified	Total	No	n/a	n/a	n/a	n/a	n/a	n/a	n/a	n/a	n/a	n/a	PA	Yes	No	No	No	No
373	Saengsuwan, J., et al. (2015)	2015	Diet, exercise, sleep, sexual activity, and perceived stress in people with epilepsy in NE Thailand	Journal article	Yes	English	Yes	English	Primary	Cross-sectional study	Quantitative	203	Non-probability sample (quota, purposive, convenience)	both	No	No	No	Yes	Yes	No	Yes	No	No	No	Yes	No	Clinical	Epilepsy	Face-to-face interview	Questionnaire	Two-item	Exercise	No	n/a	n/a	n/a	n/a	n/a	n/a	n/a	n/a	n/a	n/a	PA	Yes	No	No	No
374	Saengsuwan, J., et al. (2014)	2014	"Seizure-related vehicular crashes and falls with injuries for people with epilepsy (PWE) in northeastern Thailand." Epilepsy and Behavior 32: 49-54.	Journal article	Yes	English	Yes	English	Primary	Cross-sectional study	Quantitative	203	Non-probability sample (quota, purposive, convenience)	both	No	No	No	Yes	Yes	No	Yes	No	No	No	Yes	No	Clinical	Epilepsy	Face-to-face interview and Self-administered (paper based)	Questionnaire	Not specified	Exercise	No	n/a	n/a	n/a	n/a	n/a	n/a	n/a	n/a	n/a	n/a	PA	No	Physical health and functioning	No	No	Yes
375	Saiseesub Y. (2000)	2000	A study of perceived self-efficacy and situational influences on exercise behavior in coronary artery disease patients at Uttaradit Hospital	Master's thesis	No	English	Yes	Both	Secondary	Cross-sectional study	Quantitative	145	Non-probability sample (quota, purposive, convenience)	both	No	No	No	Yes	Yes	Yes	No	No	No	Yes	No	No	Clinical	Coronary artery disease (CAD) patients	Face-to-face interview	Questionnaire	Multi-item	Exercise	Yes	n/a	n/a	n/a	n/a	Questionnaire	Perceived Self-efficacy to Exercise, and Situational Influences	n/a	Yes	n/a	n/a	PA	No	Socio-demographic, Physical skills, abilities, and fitness, General health, and Psychological	No	No	Yes
376	Saithong et al (2004)	2004	Relationships among Situational Influences, Interpersonal Influences, Commitment to Exercise and Exercise Behavior of Exercise Group Members in Phang-nga Province	Journal article	Yes	Thai	Yes	Both	Secondary	Cross-sectional study	Quantitative	371	Probability sample (random, interval/systematic, stratified, cluster, multi-stage)	both	No	No	No	Yes	No	Yes	No	No	No	No	No	Yes	Non-clinical	Regular exercisers	Self-administered (paper based)	Questionnaire	Multi-item	Exercise	Yes	n/a	n/a	n/a	n/a	Questionnaire	Commitment to exercise scale	n/a	Yes	n/a	n/a	PA	No	Psychological, and Social and culture	No	No	Yes
377	Samnak et al (2011)	2011	Modification of health behavior in a group of patients with pre-hypertension at the Pakphanang District, Nakhon Si Thammarat Province	Journal article	Yes	Thai	Yes	Both	Secondary	Intervention trial	Mixed	23	Non-probability sample (quota, purposive, convenience)	both	No	No	No	Yes	Yes	Yes	No	No	No	No	No	Yes	Clinical	Prehypertension	Self-administered (paper based), and Focus group	n/a	n/a	n/a	n/a	n/a	n/a	n/a	n/a	n/a	n/a	n/a	n/a	Exercise-included intervention	Modification of health behaviour	PA	No	No	Knowledge, Psychological, and Health behavioural and lifestyle	No	No
378	Samnieng, P., et al. (2013)	2013	"The relationship between seven health practices and oral health status in community-dwelling elderly Thai." Gerodontology 30(4): 254-261.	Journal article	Yes	English	Yes	English	Primary	Cross-sectional study	Quantitative	612	Probability sample (random, interval/systematic, stratified, cluster, multi-stage)	both	No	No	No	No	Yes	Yes	No	No	No	Yes	No	No	Non-clinical	General	Face-to-face interview	Questionnaire	Not specified	Total	No	n/a	n/a	n/a	n/a	n/a	n/a	n/a	n/a	n/a	n/a	PA	No	Socio-demographic, General health, and Health behavioural and lifestyle	No	No	Yes
379	Sampahangsit Thongsuk (1988)	1988	Leisure-time use in exercises of Srinakharinwirot University students ทองสุข สัมปหังสิต. 2531. การใช้เวลาว่างด้วยการออกกำลังกายของนิสิตมหาวิทยาลัยศรีนครินทรวิโรฒ. ปริญญานิพนธ์ กศ.ม. (พลศึกษา). กรุงเทพฯ: บัณฑิตวิทยาลัยมหาวิทยาลัยศรีนครินทรวิโรฒ.	Master's thesis	No	Thai	No	Both	Secondary	Cross-sectional study	Quantitative	913	Probability sample (random, interval/systematic, stratified, cluster, multi-stage)	both	No	No	No	Yes	No	No	Yes	Yes	No	No	No	No	Non-clinical	University students	Self-administered (paper based)	Questionnaire	Multi-item	Exercise, and leisure-time	Yes	n/a	n/a	n/a	n/a	n/a	n/a	n/a	n/a	n/a	n/a	PA	Yes	No	No	No	No
380	Samranbua, A. (2011)	2011	The Lived Experience of Rural Thai Older Adults with Poorly Controlled Hypertension, Catholic University of America. Ph.D.: 168 p-168 p.	Doctoral thesis	Yes	English	Yes	English	Primary	Cross-sectional study	Qualitative	20	Non-probability sample (quota, purposive, convenience)	both	No	No	No	No	Yes	Yes	No	No	No	No	Yes	No	Non-clinical	General	Face-to-face interview	n/a	n/a	n/a	n/a	n/a	n/a	n/a	n/a	n/a	n/a	n/a	n/a	n/a	n/a	PA	No	No	No	No	No
381	Samranbua Atiporn and Benjamas Thamcharoentakul (2015)	2015	The factors affected on stage of change for exercise behaviour among patients with hypertension	Journal article	Yes	Thai	Yes	Both	Secondary	Cross-sectional study	Quantitative	283	Probability sample (random, interval/systematic, stratified, cluster, multi-stage)	both	No	No	No	Yes	Yes	No	Yes	No	No	No	Yes	No	Clinical	Hypertension	Self-administered (paper based)	Questionnaire	Physical Activity Stages of Change	Exercise	Yes	n/a	n/a	n/a	n/a	Questionnaire	Physical Activity Self-Efficacy, Physical activity Decisional Balance, and Physical Activity Processes of Change	n/a	Yes	n/a	n/a	PA	No	Psychological	No	No	Yes
382	Sanamthong B. (2005)	2005	Food Consumption and Exercise Behaviors of Obese Children Attending a Weight-control Program. Unpublished thesis. Khon Kaen, Thailand: Khon Kaen University	Master's thesis	No	Thai	No	Both	Secondary	Cross-sectional study	Quantitative	58	Non-probability sample (quota, purposive, convenience)	both	Yes	Yes	Yes	Yes	No	No	Yes	No	No	No	Yes	No	Non-clinical	Obese/overweight	Face-to-face interview	Questionnaire	Multi-item	Exercise	Yes	n/a	n/a	n/a	n/a	n/a	n/a	n/a	n/a	n/a	n/a	PA	Yes	No	No	No	No
383	Sangrajrang, S., et al. (2013)	2013	Obesity, diet and physical inactivity and risk of breast cancer in Thai women	Journal article	Yes	English	Yes	English	Primary	Case-control study	Quantitative	2272	Non-probability sample (quota, purposive, convenience)	females	No	No	No	Yes	No	No	Yes	Yes	No	No	No	No	Non-clinical	Breast cancer patients	Face-to-face interview	Questionnaire	Multi-item	Total	No	n/a	n/a	n/a	n/a	n/a	n/a	n/a	n/a	n/a	n/a	PA	No	Physical health and functioning	No	No	No
384	Sangthong, R., et al. (2012)	2012	"Health behaviors among short- and long- term ex-smokers: Results from the Thai National Health Examination Survey IV, 2009." Preventive Medicine 55(1): 56-60.	Journal article	Yes	English	Yes	English	Primary	Cross-sectional study	Quantitative	19371	Probability sample (random, interval/systematic, stratified, cluster, multi-stage)	both	No	No	No	Yes	Yes	Yes	Yes	Yes	Yes	Yes	Yes	Yes	Non-clinical	Smoking status; never, regular, and ex-smokers	Face-to-face interview	Questionnaire	GPAQ	Total	Yes	n/a	n/a	n/a	n/a	n/a	n/a	n/a	n/a	n/a	n/a	PA	No	Health behavioural and lifestyle	No	No	Yes
385	Sanguanrungsirikul et al (2001)	2001	Study of physical activity and energy expenditure in obese and non-obese Thai children in Bangkok Metropolis. Unpublished master's thesis, Chulalongkorn University, Bangkok, Thailand.	Master's thesis + Journal article	No	English	No	Both	Secondary	Cross-sectional study	Quantitative	47	Non-probability sample (quota, purposive, convenience)	both	No	Yes	Yes	No	No	No	Yes	Yes	No	No	No	No	Non-clinical	Obese/overweight	n/a	Indirect calorimetry, and HR monitor	Polar Sport Tester	Total	Yes	HR monitor	Polar Sport Tester	Total	Yes	n/a	n/a	n/a	n/a	n/a	n/a	Both	No	Physical health and functioning	No	No	Yes
386	Sarakarn et al (2002)	2002	Factors influencing health promoting behaviors among female workers in garment factories. Nursing Journal 29(1), 13–35.	Journal article	No	Thai	No	Both	Secondary	Cross-sectional study	Quantitative	200	Probability sample (random, interval/systematic, stratified, cluster, multi-stage)	females	No	No	No	Yes	No	No	Yes	No	No	Yes	No	No	Non-clinical	Factory workers	Self-administered (paper based)	Questionnaire	Not specified	Total	Yes	n/a	n/a	n/a	n/a	n/a	n/a	n/a	n/a	n/a	n/a	PA	No	Psychological	No	No	Yes
387	Saranrittichai, K. et al (2012)	2012	Health behavior after a multiprofessional intervention and training for ongoing volunteer-based community health programme intervention in the north-east of thailand: What changed and what not?	Journal article	Yes	English	Yes	English	Primary	Intervention trial	Qualitative	42	Non-probability sample (quota, purposive, convenience)	both	No	No	No	Yes	Yes	Yes	Yes	No	No	No	Yes	No	Non-clinical	Community volunteers and villagers	Face-to-face interview	n/a	n/a	n/a	n/a	n/a	n/a	n/a	n/a	n/a	n/a	n/a	n/a	Exercise-included intervention	Multiprofessional intervention and training for ongoing volunteer-based community health programme	PA	No	No	No	No	No
388	Sasivimonluk, K., et al. (2005)	2005	"Statistical analysis of health preventive behavior of population under universal coverage health insurance project in Chiang Mai municipal area (Thailand)." Journal of Interdisciplinary Mathematics 8(3): 435-448.	Journal article	Yes	English	Yes	English	Primary	Cross-sectional study	Quantitative	400	Probability sample (random, interval/systematic, stratified, cluster, multi-stage)	both	No	No	No	Yes	No	No	Yes	No	No	Yes	No	No	Non-clinical	Universal Health Coverage	Self-administered (paper based)	Questionnaire	Not specified	Exercise	No	n/a	n/a	n/a	n/a	n/a	n/a	n/a	n/a	n/a	n/a	PA	No	Socio-demographic	No	No	Yes
389	Sawangdee, Y., et al. (2014)	2014	Consequences of physical activities officers on villagers’ sport, exercise, and recreation participation in Thailand	Conference abstract	n/a	n/a	Yes	English	Primary	Cross-sectional study	Mixed	1305	Non-probability sample (quota, purposive, convenience)	both	No	No	Yes	Yes	Yes	n/a	n/a	n/a	n/a	n/a	n/a	n/a	Non-clinical	Villagers, village’s headman, woman’s club leader, youth’s club leader, elderly club leader, sub-district administrative officers, and health personnel	Self-administered (paper based), Focus group, and Small group/In-depth interview	Questionnaire	Not specified	Total	No	n/a	n/a	n/a	n/a	n/a	n/a	n/a	n/a	n/a	n/a	PA	Yes	No	No	No	No
390	Senarak, W. et al (2006)	2006	Health promotion for middle-aged Isan women, Thailand: A participatory approach	Journal article	Yes	English	Yes	English	Primary	Cross-sectional study	Quantitative	80	Non-probability sample (quota, purposive, convenience)	females	No	No	No	Yes	No	No	Yes	No	No	No	Yes	No	Non-clinical	Middle-aged	Face-to-face interview	Questionnaire	Not specified	Exercise	No	n/a	n/a	n/a	n/a	n/a	n/a	n/a	n/a	n/a	n/a	PA	Yes	No	No	No	No
391	Settheetham-Ishida et al (2016)	2016	Effect of Aerobic Exercise on Salivary Alpha-amylase and White Blood Cell Count among Sedentary Thais	Journal article	Yes	English	Yes	Both	Secondary	Intervention trial	Quantitative	50	Non-probability sample (quota, purposive, convenience)	both	No	No	No	Yes	No	No	Yes	No	No	No	Yes	No	Non-clinical	Sedentary	n/a	n/a	n/a	n/a	n/a	n/a	n/a	n/a	n/a	n/a	n/a	n/a	n/a	Exercise Intervention	Walking	PA	No	No	Physical health and functioning	No	No
392	Siangsai Chalothorn and Suchitra Sukonthasab (2015)	2015	Factors related physical activities of university students in Bangkok metropolis	Master's thesis + Journal article	Yes	Thai	Yes	Both	Secondary	Cross-sectional study	Quantitative	460	Probability sample (random, interval/systematic, stratified, cluster, multi-stage)	both	No	No	No	Yes	No	No	Yes	Yes	No	No	No	No	Non-clinical	University students	Self-administered (paper based)	Questionnaire	Multi-item	Total	Yes	n/a	n/a	n/a	n/a	Questionnaire	Multi-item	Knowledge-Attitude-Behaviour-Social and Environmental Supporting Factors to Exercise	Yes	n/a	n/a	PA	No	Psychological, Social and culture, Physical environment, Knowledge, and Policy	No	No	Yes
393	Sihawong, R., et al. (2014)	2014	A prospective, cluster-randomized controlled trial of exercise program to prevent low back pain in office workers	Journal article	Yes	English	Yes	English	Primary	Intervention trial	Quantitative	563	Non-probability sample (quota, purposive, convenience)	both	No	No	No	Yes	No	n/a	n/a	n/a	n/a	n/a	n/a	n/a	Non-clinical	Desk-based workers	n/a	n/a	n/a	n/a	n/a	n/a	n/a	n/a	n/a	n/a	n/a	n/a	n/a	Exercise Intervention	Muscle stretching and endurance	PA	No	No	Physical health and functioning, and General health	No	Yes
394	Sinthanayothin, P. (2000)	2000	The study of health perception and health-promoting behaviors in midlife working women in Bangkok. Unpublished master’s thesis, Mahidol University, Bangkok, Thailand.	Master's thesis	No	English	No	Both	Secondary	Cross-sectional study	Quantitative	400	Probability sample (random, interval/systematic, stratified, cluster, multi-stage)	females	No	No	No	Yes	No	No	Yes	Yes	No	No	No	No	Non-clinical	Working in four occupations; teachers, clerical workers, bank officials, and sale workers	Self-administered (paper based)	Questionnaire	Health Promotion Lifestyle Profile II (HPLP II)	Exercise	Yes	n/a	n/a	n/a	n/a	n/a	n/a	n/a	n/a	n/a	n/a	PA	No	Socio-demographic and Psychological	No	No	Yes
395	Siramaneerat Issara and Yothin Sawangdee (2015)	2015	Socioeconomic-demographic factors and health-risk behaviors in the Thai population	Journal article	Yes	English	Yes	English	Secondary	Cross-sectional study	Quantitative	8617	Probability sample (random, interval/systematic, stratified, cluster, multi-stage)	both	No	No	Yes	Yes	Yes	Yes	Yes	Yes	Yes	Yes	Yes	Yes	Non-clinical	General	Self-administered (paper based)	Questionnaire	Single-item	Exercise	No	n/a	n/a	n/a	n/a	n/a	n/a	n/a	n/a	n/a	n/a	PA	No	Socio-demographic	No	No	Yes
396	Sirikulchayanonta, C., et al. (2011)	2011	"Participatory action project in reducing childhood obesity in Thai primary schools." Asia-Pacific Journal of Public Health 23(6): 917-927.	Journal article	Yes	English	Yes	English	Primary	Intervention trial	Quantitative	838	Probability sample (random, interval/systematic, stratified, cluster, multi-stage)	both	No	Yes	Yes	No	No	No	Yes	Yes	No	No	No	No	Non-clinical	Primary school students	Parent/caregiver proxy report (paper based)	Questionnaire	Multi-item	Total	Yes	n/a	n/a	n/a	n/a	n/a	n/a	n/a	n/a	Exercise-included intervention	Bright and Healthy Thai Kid project	PA	No	No	Physical activity	No	No
397	Sirikulchayanonta, C., et al. (2011)	2011	"Self discipline and obesity in Bangkok school children." BMC Public Health 11.	Journal article	Yes	English	Yes	English	Primary	Case-control study	Quantitative	280	Probability sample (random, interval/systematic, stratified, cluster, multi-stage)	both	No	Yes	Yes	No	No	No	Yes	Yes	No	No	No	No	Non-clinical	Obese primary school students	Parent/caregiver proxy report (paper based) and Self-administered (paper based)	Questionnaire	Multi-item	Exercise	Yes	Questionnaire	Single-item	TV viewing	Yes	n/a	n/a	n/a	n/a	n/a	n/a	Both	No	Physical health and functioning	No	No	Yes
398	Siriphakhamongkhon et al (2016)	2016	Determinants and consequences of childhood overweight: health status and the child’s school achievement in Thailand	Journal article	Yes	English	Yes	English	Secondary	Cross-sectional study	Quantitative	4821	Probability sample (random, interval/systematic, stratified, cluster, multi-stage)	both	No	Yes	Yes	No	No	Yes	Yes	Yes	Yes	Yes	Yes	Yes	Non-clinical	General	Parent/caregiver proxy report (face-to-face interview)	Questionnaire	Not specified	Total	No	Questionnaire	Not specified	Screen time (TV/Computer)	No	n/a	n/a	n/a	n/a	n/a	n/a	Both	No	Physical health and functioning	No	No	Yes
399	Siriphorn, A. and D. Chamonchant (2015)	2015	Wii balance board exercise improves balance and lower limb muscle strength of overweight young adults	Journal article	Yes	English	Yes	English	Primary	Intervention trial	Quantitative	16	Non-probability sample (quota, purposive, convenience)	both	No	No	No	Yes	No	No	Yes	Yes	No	No	No	No	Non-clinical	Obese/overweight	n/a	n/a	n/a	n/a	n/a	n/a	n/a	n/a	n/a	n/a	n/a	n/a	n/a	Exercise Intervention	Nintendo Wii	PA	No	No	Physical skills, abilities, and fitness	No	No
400	Siripul, P. (2000)	2000	Risk factors for cardiovascular disease in Thai adolescents, Case Western Reserve University (Health Sciences). Ph.D.: 177 p-177 p.	Doctoral thesis	Yes	English	Yes	English	Primary	Cross-sectional study	Quantitative	401	Non-probability sample (quota, purposive, convenience)	both	No	No	Yes	Yes	No	Yes	Yes	No	No	No	Yes	No	Non-clinical	Secondary school students	Self-administered (paper based)	Questionnaire	Youth Health Survey (YHS)	Total	Yes	Questionnaire	Youth Health Survey (YHS)	Total	Yes	n/a	n/a	n/a	n/a	n/a	n/a	Both	No	Socio-demographic, Physical health and functioning, and Health behavioural and lifestyle	No	No	Yes
401	Sithisarankul, P., et al. (2004)	2004	"Longevity of Thai physicians." Journal of the Medical Association of Thailand = Chotmaihet thangphaet 87 Suppl 4: S23-32.	Journal article	No	Both	Yes	Both	Primary	Cross-sectional study	Quantitative	322	Probability sample (random, interval/systematic, stratified, cluster, multi-stage)	both	No	No	No	No	Yes	n/a	n/a	n/a	n/a	n/a	n/a	n/a	Non-clinical	Long-lived physicians	Self-administered (paper based)	Questionnaire	Not specified	Exercise	No	n/a	n/a	n/a	n/a	n/a	n/a	n/a	n/a	n/a	n/a	PA	Yes	No	No	No	No
402	Sithisarankul, P., et al. (2005)	2005	Longevity of Thai physicians: Phase 2 and policy implications	Journal article	Yes	English	Yes	Both	Primary	Cross-sectional study	Qualitative	16	Non-probability sample (quota, purposive, convenience)	both	No	No	No	No	Yes	n/a	n/a	n/a	n/a	n/a	n/a	n/a	Non-clinical	Long-lived physicians	Small group/In-depth interview	Questionnaire	Not specified	Total	No	n/a	n/a	n/a	n/a	n/a	n/a	n/a	n/a	n/a	n/a	PA	No	No	No	No	No
403	Sitthipornvorakul, E., et al. (2015)	2015	The effect of daily walking steps on preventing neck and low back pain in sedentary workers: a 1-year prospective cohort study	Journal article	Yes	English	Yes	English	Primary	Prospective cohort	Quantitative	387	Non-probability sample (quota, purposive, convenience)	both	No	No	No	Yes	No	No	Yes	Yes	No	No	No	No	Non-clinical	Desk-based workers	Objective measurement and Self-administered (paper based)	Pedometer	Yamax Digiwalker CW-700	Walking	Yes	Questionnaire	Not specified	Sitting time	No	n/a	n/a	n/a	n/a	n/a	n/a	Both	No	No	Physical health and functioning	No	Yes
404	Sitthipornvorakul, E., et al. (2014)	2014	Correlation between pedometer and the Global Physical Activity Questionnaire on physical activity measurement in office workers	Journal article	Yes	English	Yes	English	Primary	Cross-sectional study	Quantitative	320	Non-probability sample (quota, purposive, convenience)	both	No	No	No	Yes	No	No	Yes	Yes	No	No	No	No	Non-clinical	Desk-based workers	Objective measurement and Self-administered (paper based)	Questionnaire, pedometer	GPAQ and Yamax Digiwalker CW-700	Total	Yes	n/a	n/a	n/a	n/a	n/a	n/a	n/a	n/a	n/a	n/a	PA	No	No	No	GPAQ and pedometer	Yes
405	Sittisart et al (2007)	2007	Health promotion behaviours of elderly in the community of Watprix Tumbon Phitsanuloke province	Report	Yes	Thai	Yes	Both	Secondary	Cross-sectional study	Quantitative	329	Non-probability sample (quota, purposive, convenience)	both	No	No	No	No	Yes	Yes	No	No	No	Yes	No	No	Non-clinical	General	Face-to-face interview	Questionnaire	Multi-item	Exercise	Yes	n/a	n/a	n/a	n/a	n/a	n/a	n/a	n/a	n/a	n/a	PA	Yes	No	No	No	No
406	Sittiwicheanwong, R., et al. (2007)	2007	Alterations of atherogenic low-density lipoproteins and serum fatty acids after 12 week moderate exercise training in sedentary Thai women	Journal article	Yes	English	Yes	English	Primary	Intervention trial	Quantitative	35	Non-probability sample (quota, purposive, convenience)	females	No	No	No	Yes	No	No	Yes	Yes	No	No	No	No	Non-clinical	Sedentary	n/a	n/a	n/a	n/a	n/a	n/a	n/a	n/a	n/a	n/a	n/a	n/a	n/a	Exercise Intervention	Cycling	PA	No	No	Physical health and functioning	No	No
407	Skulpant Normchit (1992)	1992	The relationship between social support, related factors and self-care behavior of the diabetic patients น้อมจิตต์ สกุลพันธุ์, (2535). ความสัมพันธ์ระหว่างการสนับสนุนทางสังคม ปัจจัยที่เกี่ยวข้อง กับพฤติกรรมการดูแลตนเองของผู้ป่วยเบาหวาน. วิทยานิพนธ์ปริญญา วิทยาศาสตรมหาบัณฑิต สาขาวิชาพยาบาลศาสตร์ บัณฑิตวิทยาลัย มหาวิทยาลัยมหิดล.	Master's thesis	No	Thai	No	Both	Secondary	Cross-sectional study	Quantitative	200	Non-probability sample (quota, purposive, convenience)	both	No	No	No	Yes	Yes	No	Yes	Yes	No	No	No	No	Clinical	Diabetes mellitus	Face-to-face interview	Questionnaire	Not specified	Exercise	Yes	n/a	n/a	n/a	n/a	n/a	n/a	n/a	n/a	n/a	n/a	PA	No	Socio-demographic, and Social and culture	No	No	Yes
408	Somnil Poosanapas and Thawichai Khaothin (2016)	2016	Factors Affecting Exercise Adherence Behavior of University Students in Upper Northeastern, Thailand	Journal article	Yes	English	Yes	English	Secondary	Cross-sectional study	Qualitative	12	Non-probability sample (quota, purposive, convenience)	both	No	No	No	Yes	No	n/a	n/a	No	No	No	Yes	No	Non-clinical	Regular exercisers	Small group/In-depth interview	n/a	n/a	n/a	n/a	n/a	n/a	n/a	n/a	n/a	n/a	n/a	n/a	n/a	n/a	PA	No	No	No	No	No
409	Somsap et al (2005)	2005	The effects of yoga on female adolescents' health	Journal article	Yes	Thai	Yes	Both	Secondary	Intervention trial	Quantitative	128	Non-probability sample (quota, purposive, convenience)	females	No	No	No	Yes	No	No	Yes	No	No	No	No	Yes	Non-clinical	Undergraduate university students	Self-administered (paper based)	Questionnaire	Multi-item	Exercise	Yes	n/a	n/a	n/a	n/a	n/a	n/a	n/a	n/a	Exercise Intervention	Yoga	PA	No	No	Physical health and functioning, Physical skills, abilities, and fitness, Psychological, and General health	No	Yes
410	Somsap Yaowares and Jintana Lertpaiboon (2009)	2009	Health Promoting Experiences of Female Teenagers with Yoga	Journal article	Yes	Thai	Yes	Both	Secondary	Cross-sectional study	Qualitative	20	Non-probability sample (quota, purposive, convenience)	females	No	No	Yes	No	No	No	Yes	No	No	No	No	Yes	Non-clinical	Yoga practitioners	Face-to-face interview, and Small group/In-depth interview	n/a	n/a	n/a	n/a	n/a	n/a	n/a	n/a	n/a	n/a	n/a	n/a	n/a	n/a	PA	No	No	No	No	No
411	Somwatee et al (2011)	2011	Effect of Thai Qigong meditation exercise on blood pressure of the elderly with hypertension	Journal article	Yes	Thai	Yes	Both	Secondary	Intervention trial	Quantitative	68	Non-probability sample (quota, purposive, convenience)	both	No	No	No	No	Yes	Yes	No	No	No	Yes	No	No	Clinical	Hypertension	n/a	n/a	n/a	n/a	n/a	n/a	n/a	n/a	n/a	n/a	n/a	n/a	n/a	Exercise Intervention	Thai Qigong	PA	No	No	Physical health and functioning	No	Yes
412	Sophonratanapokin et al (2011)	2011	Reasons of exercise and no-exercise in the young-old elderly in Tambon Salaya, Nakhon Pathom	Journal article	Yes	English	Yes	Both	Secondary	Cross-sectional study	Qualitative	109	Non-probability sample (quota, purposive, convenience)	both	No	No	No	No	Yes	No	Yes	No	Yes	No	No	No	Non-clinical	General	Focus group, and Small group/In-depth interview	Questionnaire	GPAQ	Exercise	Yes	n/a	n/a	n/a	n/a	n/a	n/a	n/a	n/a	n/a	n/a	PA	No	Psychological, Social and culture, General health, and Physical environment	No	No	No
413	Sota, C. (2011)	2011	Game play behavior of students in a school in Khon Kaen province, Thailand	Journal article	Yes	English	Yes	English	Primary	Cross-sectional study	Mixed	82	Non-probability sample (quota, purposive, convenience)	both	No	Yes	Yes	No	No	n/a	n/a	No	No	No	Yes	No	Non-clinical	Primary school, and secondary school students	Face-to-face interview	n/a	n/a	n/a	n/a	Questionnaire	Not specified	Electronic games (i.e. computer, videogame consoles, handheld devices and Internet)	No	n/a	n/a	n/a	n/a	n/a	n/a	SB	Yes	No	No	No	No
414	Sranacharoenpong, K., et al (2013)	2013	Promoting Healthy Lifestyle Using Complex Community-Based Approach for at-Risk Populations of Diabetes in Thailand: Formative Evaluation	Conference abstract	n/a	English	Yes	English	Primary	Other	Qualitative	85	Non-probability sample (quota, purposive, convenience)	both	No	No	No	Yes	No	n/a	n/a	n/a	n/a	n/a	n/a	n/a	Non-clinical	Community health care workers, health volunteers, at-risk people for diabetes, students, and students' parents	Focus group, and Small group/In-depth interview	n/a	n/a	n/a	n/a	n/a	n/a	n/a	n/a	n/a	n/a	n/a	n/a	n/a	n/a	PA	No	No	No	No	No
415	Srichaisawat, P. (2006)	2006	Factors affecting exercise behaviors of undergraduate students, Srinakharinwirot university. Journal of Faculty of Physical Education, 9(2), 5-18.	Journal article	No	Thai	No	Both	Secondary	Cross-sectional study	Quantitative	900	Probability sample (random, interval/systematic, stratified, cluster, multi-stage)	both	No	No	No	Yes	No	No	Yes	Yes	No	No	No	No	Non-clinical	Undergraduate university students	Self-administered (paper based)	Questionnaire	Multi-item	Exercise	No	n/a	n/a	n/a	n/a	Questionnaire	Multi-item	Knowledge, Perception, Self-efficacy, Social support, and Information accessibility	No	n/a	n/a	PA	No	Socio-demographic, Psychological, Knowledge, General health, and Social and culture	No	No	Yes
416	Srimatavorakul et al (2010)	2010	Physical Activity among Older Persons in Rural Southern Thailand	Journal article	Yes	Thai	Yes	Both	Secondary	Cross-sectional study	Quantitative	129	Non-probability sample (quota, purposive, convenience)	both	No	No	No	No	Yes	Yes	No	No	No	No	No	Yes	Non-clinical	General	Face-to-face interview	Questionnaire	Multi-item	Total	Yes	n/a	n/a	n/a	n/a	n/a	n/a	n/a	n/a	n/a	n/a	PA	No	Socio-demographic, and General health	No	No	Yes
417	Sriramatr, S., et al. (2013)	2013	Validity and Reliability of Thai Versions of Questionnaires Measuring Leisure-time Physical Activity, Exercise-Related Self-Efficacy, Outcome Expectations and Self-Regulation	Journal article	Yes	English	Yes	Both	Primary	Measurement study	Quantitative	393	Non-probability sample (quota, purposive, convenience)	females	No	No	No	Yes	No	No	Yes	No	No	No	No	No	Non-clinical	Thai and bilingual undergraduate university students	Self-administered (paper based)	Questionnaire	Godin-Shephard Leisure-Time Physical Activity Questionnaire (GSLTPAQ)	Leisure-time	Yes	n/a	n/a	n/a	n/a	Questionnaire	Multidimensional self-efficacy for exercise scale (MSES), Outcome Expectations Questionnaire (OEQ) and Self-regulation Questionnaire (SRQ)	n/a	Yes	n/a	n/a	PA	No	No	No	Thai version of Godin-Shephard Leisure-Time Physical Activity Questionnaire (GSLTPAQ), Multidimensional self-efficacy for exercise scale (MSES), Outcome Expectations Questionnaire (OEQ) and Self-regulation Questionnaire (SRQ)	Yes
418	Sriramatr, S., et al. (2014)	2014	An Internet-based intervention for promoting and maintaining physical activity: a randomized controlled trial	Journal article	Yes	English	Yes	English	Primary	Intervention trial	Quantitative	220	Non-probability sample (quota, purposive, convenience)	females	No	No	No	Yes	No	n/a	n/a	n/a	n/a	n/a	n/a	n/a	Non-clinical	University students	n/a	Questionnaire, and Pedometer	Godin-Shephard Leisure-Time Physical Activity Questionnaire (GSLTPAQ) and Yamax Digiwalker SW-701	Total	Yes	n/a	n/a	n/a	n/a	Questionnaire	Multidimensional self-efficacy for exercise scale (MSES), Outcome Expectations Questionnaire (OEQ) and Self-regulation Questionnaire (SRQ)	n/a	Yes	PA increase intervention	Internet-based Intervention Physical Activity Program	PA	No	No	Physical health and functioning, Psychological, and Physical activity	No	Yes
419	Srirojana Sakulrat and Yupaporn Mapanao (2015)	2015	Factors Affecting Exercise Behavior of Medical Students in Kalasin Hospital	Journal article	Yes	Thai	Yes	Both	Secondary	Cross-sectional study	Quantitative	63	Non-probability sample (quota, purposive, convenience)	both	No	No	No	Yes	No	Yes	No	No	No	No	Yes	No	Non-clinical	Medical students	Self-administered (paper based)	n/a	n/a	n/a	n/a	n/a	n/a	n/a	n/a	Questionnaire	Multi-item	Perception-Attitude-Social and Environmental Supporting Factors to Exercise	No	n/a	n/a	PA	Yes	No	No	No	No
420	Srisodsaluk Purin (2014)	2014	The factors influencing health promotion behaviours of nurse instructors under the central network of ministry of public health	Master's thesis	Yes	Thai	Yes	Both	Secondary	Cross-sectional study	Quantitative	210	Probability sample (random, interval/systematic, stratified, cluster, multi-stage)	both	No	No	No	Yes	No	Yes	Yes	No	Yes	No	No	No	Non-clinical	Nurses/nursing students	Self-administered (paper based)	Questionnaire	Not specified	Exercise	Yes	n/a	n/a	n/a	n/a	n/a	n/a	n/a	n/a	n/a	n/a	PA	No	Socio-demographic, General health, and Psychological	No	No	Yes
421	Sritara, C., et al. (2015)	2015	Work- and travel-related physical activity and alcohol consumption: Relationship with bone mineral density and calcaneal quantitative ultrasonometry	Journal article	Yes	English	Yes	English	Primary	Cross-sectional study	Quantitative	2268	Non-probability sample (quota, purposive, convenience)	both	No	No	No	Yes	No	No	Yes	Yes	No	No	No	No	Non-clinical	EGAT employees	Self-administered (paper based)	Questionnaire	GPAQ	Total	Yes	n/a	n/a	n/a	n/a	n/a	n/a	n/a	n/a	n/a	n/a	PA	No	Physical health and functioning	No	No	Yes
422	Sritippayawan, S., et al (2008)	2008	Optimal level of physical activity in children with chronic lung diseases	Journal article	Yes	English	Yes	English	Primary	Case-control study	Quantitative	36	Non-probability sample (quota, purposive, convenience)	both	No	Yes	Yes	No	No	No	Yes	Yes	No	No	No	No	Clinical	Chronic lung disease	n/a	Other	Treadmill Q4500	Exercise	Yes	n/a	n/a	n/a	n/a	n/a	n/a	n/a	n/a	n/a	n/a	PA	No	Physical health and functioning	No	No	Yes
423	Sriyuktasuth, A. (2002)	2002	Utility of Pender's model in describing health-promoting behaviors in Thai women with systemic lupus erythematosus, University of Alabama at Birmingham. D.S.N.: 122 p-122 p.	Doctoral thesis	Yes	English	Yes	English	Primary	Cross-sectional study	Quantitative	160	Probability sample (random, interval/systematic, stratified, cluster, multi-stage)	females	No	No	No	Yes	No	No	Yes	Yes	No	No	No	No	Clinical	Systemic lupus erythematosus (SLE)	Self-administered (paper based)	Questionnaire	Health Promotion Lifestyle Profile II (HPLP II)	Total	Yes	n/a	n/a	n/a	n/a	n/a	n/a	n/a	n/a	n/a	n/a	PA	No	Socio-demographic, General health, and Psychological	No	No	Yes
424	Stewart, O. et al. (2014)	2014	Buddhist religious practices and blood pressure among elderly in rural Uttaradit Province, northern Thailand	Journal article	Yes	English	Yes	English	Primary	Cross-sectional study	Quantitative	160	Non-probability sample (quota, purposive, convenience)	both	No	No	No	No	Yes	Yes	No	No	No	Yes	No	No	Non-clinical	Buddhists	Face-to-face interview	Questionnaire	Single-item	Exercise	Yes	n/a	n/a	n/a	n/a	n/a	n/a	n/a	n/a	n/a	n/a	PA	No	Physical health and functioning	No	No	Yes
425	Sukrasorn, S. (2008)	2008	Decision making process and determinants of exercise urban elderly in Prachuakhirikhan province. (Unpublished master's thesis). Mahidol University, Bangkok, Thailand.	Master's thesis	No	Thai	No	Both	Secondary	Cross-sectional study	Mixed	337	Non-probability sample (quota, purposive, convenience)	both	No	No	No	No	Yes	No	Yes	No	Yes	No	No	No	Non-clinical	General	Face-to-face interview, and Small group/In-depth interview	Questionnaire	Multi-item	Exercise	Yes	n/a	n/a	n/a	n/a	Questionnaire	Perceived Self-efficacy to Exercise, Social Support for Exercise Questionnaire, Outcome Expectations for Exercise, and Knowledge	n/a	Yes	n/a	n/a	PA	No	Socio-demographic, Physical health and functioning, Psychological, Social and culture, and Knowledge	No	No	Yes
426	Suksom, D., et al. (2011)	2011	Effects of Step Aerobic Combined with Resistance Training on Microvascular Function in Overweight Women	Conference abstract	n/a	n/a	Yes	English	Primary	Intervention trial	Quantitative	30	Non-probability sample (quota, purposive, convenience)	females	No	No	No	Yes	No	No	Yes	Yes	No	No	No	No	Non-clinical	Obese/overweight	n/a	n/a	n/a	n/a	n/a	n/a	n/a	n/a	n/a	n/a	n/a	n/a	n/a	Exercise Intervention	Aerobic step combined with resistance	PA	No	No	Physical health and functioning	No	No
427	Sumkaew, J. (2002)	2002	Physical Exercise Behaviors for Health of Nursing Students in Bangkok metropolis. Master. Educa­tion (Health Education) Chulalongkorn University. Graduate School. Bangkok.	Master's thesis	No	Thai	No	Both	Secondary	Cross-sectional study	Quantitative	623	Probability sample (random, interval/systematic, stratified, cluster, multi-stage)	both	No	No	No	Yes	No	No	Yes	Yes	No	No	No	No	Non-clinical	Nurses/nursing students	Self-administered (paper based)	Questionnaire	Multi-item	Exercise	Yes	n/a	n/a	n/a	n/a	Questionnaire	Multi-item	Knowledge-Attitude-Behaviour of Exercise	Yes	n/a	n/a	PA	No	Socio-demographic	No	No	Yes
428	Sumpowthong Kaysorn (2002)	2002	Physical activity assessment and determinants of active living: the development of a model for promoting physical activity among older Thais	Doctoral thesis	Yes	English	Yes	English	Primary	Cross-sectional study	Mixed	188	Probability sample (random, interval/systematic, stratified, cluster, multi-stage)	both	No	No	No	No	Yes	No	Yes	Yes	No	No	No	No	Non-clinical	General	Face-to-face interview, Focus group, and Telephone interview	Questionnaire	Modified Adelaide Activity Profile (AAP)	Total	Yes	n/a	n/a	n/a	n/a	n/a	n/a	n/a	n/a	n/a	n/a	PA	No	Socio-demographic, Psychological, Social and culture, Physical environment, and General health	No	Modified Adelaide Activity Profile (AAP)	Yes
429	Sunsern, R. (2002)	2002	Effects of an exercise program on stress, self-esteem, and health locus of control in Thai post-menopausal women	Doctoral thesis + Journal article	Yes	English	Yes	English	Primary	Intervention trial	Quantitative	102	Non-probability sample (quota, purposive, convenience)	females	No	No	No	Yes	No	n/a	n/a	No	Yes	No	No	No	Non-clinical	Postmenopausal	n/a	n/a	n/a	n/a	n/a	n/a	n/a	n/a	n/a	n/a	n/a	n/a	n/a	Exercise Intervention	Aerobic	PA	No	No	Psychological	No	No
430	Sununta, Y., et al. (2014)	2014	The effects of mindfulness eating and yoga exercise on blood sugar levels of pregnant women with gestational diabetes mellitus	Journal article	Yes	English	Yes	English	Primary	Intervention trial	Quantitative	170	Non-probability sample (quota, purposive, convenience)	females	No	No	No	Yes	No	n/a	n/a	No	No	No	No	Yes	Clinical	Pregnant with gestational diabetes mellitus	n/a	n/a	n/a	n/a	n/a	n/a	n/a	n/a	n/a	n/a	n/a	n/a	n/a	Exercise Intervention	Thai yoga	PA	No	No	Physical health and functioning	No	No
431	Supavititpatana, B., et al. (2012)	2012	Using Theory of Planned Behavior to Predict Physical Activity Intention among Pregnant Thais	Journal article	Yes	English	Yes	Both	Primary	Cross-sectional study	Quantitative	272	Non-probability sample (quota, purposive, convenience)	females	No	No	No	Yes	No	n/a	n/a	No	No	Yes	No	No	Non-clinical	Pregnant	Face-to-face interview	n/a	n/a	n/a	n/a	n/a	n/a	n/a	n/a	Questionnaire	Attitude toward physical activity, Subjective norms, Perceived behavioral control, and Intention	n/a	Yes	n/a	n/a	PA	No	Psychological	No	No	No
432	Supoken, A., et al. (2009)	2009	"Proportion of gynecologic cancer patients using complementary and alternative medicine." Asian Pacific Journal of Cancer Prevention 10(5): 779-782.	Journal article	Yes	English	Yes	English	Primary	Cross-sectional study	Quantitative	100	Probability sample (random, interval/systematic, stratified, cluster, multi-stage)	females	No	No	No	Yes	Yes	No	Yes	No	No	No	Yes	No	Clinical	Gynecologic cancer patients	Face-to-face interview	Questionnaire	Not specified	Exercise	No	n/a	n/a	n/a	n/a	n/a	n/a	n/a	n/a	n/a	n/a	PA	Yes	No	No	No	No
433	Suppich Duangporn (2012)	2012	The development of a model to increase physical activity for adolescents in school: participatory action research	Doctoral thesis	Yes	Thai	Yes	Both	Secondary	Programme/model development	Mixed	118	Non-probability sample (quota, purposive, convenience)	both	No	No	Yes	Yes	No	n/a	n/a	n/a	n/a	n/a	n/a	n/a	Non-clinical	Secondary school students, teachers, parents, and administrators	n/a	n/a	n/a	n/a	n/a	n/a	n/a	n/a	n/a	n/a	n/a	n/a	n/a	PA increase intervention	Participatory model to increase PA at school	PA	No	No	Physical health and functioning, and Physical activity	No	Yes
434	Suriyawongpaisal, P., et al. (2001)	2001	Physical activity and risk factors for hip fractures in Thai men	Journal article	Yes	English	Yes	English	Primary	Case-control study	Quantitative	364	Non-probability sample (quota, purposive, convenience)	males	No	No	No	No	Yes	No	Yes	Yes	No	No	No	No	Non-clinical	Hip or knee fracture	Face-to-face interview	Questionnaire	Multi-item	Total	No	n/a	n/a	n/a	n/a	n/a	n/a	n/a	n/a	n/a	n/a	PA	No	Physical health and functioning	No	No	Yes
435	Sutthajunya, C. (2003)	2003	Factors Related to the Exercise Behaviors of Rajabhat Institutes Undergraduate Students in Bangkok Metropolis. Master. Arts (Sport Manage­ment) Mahidol University. Graduate School. Bangkok.	Master's thesis	No	Thai	Yes	Both	Secondary	Cross-sectional study	Quantitative	400	Probability sample (random, interval/systematic, stratified, cluster, multi-stage)	both	No	No	No	Yes	No	No	Yes	Yes	No	No	No	No	Non-clinical	Undergraduate university students	Self-administered (paper based)	Questionnaire	Multi-item	Exercise	Yes	n/a	n/a	n/a	n/a	Questionnaire	Multi-item	Knowledge-Attitude-Behaviour-Social and Environmental Supporting Factors to Exercise	Yes	n/a	n/a	PA	No	Socio-demographic, Psychological, Social and culture, Physical environment, and Knowledge	No	No	Yes
436	Suwan, K., et al. (2012)	2012	"Comparision of overweight and obesity in medical cadets before and after 6 months studying at Phramongkutklao College." Journal of the Medical Association of Thailand = Chotmaihet thangphaet 95 Suppl 5: S142-148.	Journal article	Yes	English	Yes	Both	Primary	Cross-sectional study	Quantitative	92	Non-probability sample (quota, purposive, convenience)	both	No	No	No	Yes	No	No	Yes	Yes	No	No	No	No	Non-clinical	Medical cadets	Self-administered (paper based)	Questionnaire	Not specified	Exercise	No	Questionnaire	Not specified	Screen time (TV/Computer)	No	n/a	n/a	n/a	n/a	n/a	n/a	Both	No	Socio-demographic, and Physical health and functioning	No	No	Yes
437	Suwanachaiy Sitamanats (2007)	2007	Six minute walk test in healthy persons with sufficient and insufficient levels of physical activity	Master's thesis	Yes	English	Yes	Both	Secondary	Cross-sectional study	Quantitative	162	Non-probability sample (quota, purposive, convenience)	both	No	No	No	Yes	No	No	Yes	Yes	No	No	No	No	Non-clinical	General	Self-administered (paper based)	Questionnaire	Multi-item	Total	No	n/a	n/a	n/a	n/a	n/a	n/a	n/a	n/a	n/a	n/a	PA	No	Physical skills, abilities, and fitness	No	No	Yes
438	Suwanachaiy, S., et al. (2010)	2010	Walk performance in Thai men and women: Physical activity dependence	Journal article	Yes	English	Yes	English	Primary	Cross-sectional study	Quantitative	162	Non-probability sample (quota, purposive, convenience)	both	No	No	No	Yes	No	No	Yes	Yes	No	No	No	No	Non-clinical	General	Face-to-face interview	Questionnaire	Not specified	Total	No	n/a	n/a	n/a	n/a	n/a	n/a	n/a	n/a	n/a	n/a	PA	No	Physical skills, abilities, and fitness	No	No	No
439	Suwankruhasn, N., et al. (2013)	2013	"Effects of a Self-management Support Program for Thai People Diagnosed with Metabolic Syndrome." Pacific Rim International Journal of Nursing Research 17(4): 371-383.	Journal article	Yes	English	Yes	Both	Primary	Intervention trial	Quantitative	86	Non-probability sample (quota, purposive, convenience)	both	No	No	No	Yes	Yes	No	Yes	No	No	Yes	No	No	Clinical	Metabolic Syndrome	n/a	PA Log book	Community Health Activities Model Program for Seniors	Total	Yes	n/a	n/a	n/a	n/a	n/a	n/a	n/a	n/a	PA increase intervention	Self-management Support Program for People with Metabolic Syndrome	PA	No	No	Physical activity	No	Yes
440	Suwanpasu, S., et al. (2014)	2014	Post-surgical physical activity enhancing program for elderly patients after hip fracture: A randomized controlled trial	Journal article	Yes	English	Yes	English	Primary	Intervention trial	Quantitative	46	Non-probability sample (quota, purposive, convenience)	both	No	No	No	No	Yes	No	Yes	Yes	No	No	No	No	Clinical	Patients after surgical treatment of hip fracture	n/a	Questionnaire	IPAQ long form	Total and walking	Yes	n/a	n/a	n/a	n/a	n/a	n/a	n/a	n/a	PA increase intervention	Physical activity enhancing program (PEP)	PA	No	No	Psychological, and Physical activity	No	Yes
441	Taboonpong, S., et al. (2008)	2008	The effects of Tai Chi on sleep quality, well-being and physical performances among older adults	Journal article	Yes	English	Yes	Both	Primary	Intervention trial	Quantitative	50	Non-probability sample (quota, purposive, convenience)	both	No	No	No	No	Yes	n/a	n/a	No	Yes	No	No	No	Non-clinical	General	n/a	n/a	n/a	n/a	n/a	n/a	n/a	n/a	n/a	n/a	n/a	n/a	n/a	Exercise Intervention	Tai Chi	PA	No	No	Physical health and functioning, Physical skills, abilities, and fitness, Psychological, and General health	No	Yes
442	Taechaboonsermsak, P., et al. (2009)	2009	"Quality of life and health promoting behaviors among disabled people in two provinces of Thailand." Journal of the Medical Association of Thailand = Chotmaihet thangphaet 92 Suppl 7: S54-58.	Journal article	Yes	English	Yes	Both	Primary	Cross-sectional study	Quantitative	5352	Probability sample (random, interval/systematic, stratified, cluster, multi-stage)	both	No	No	No	Yes	No	n/a	n/a	No	No	Yes	Yes	No	Non-clinical	Disabled	Face-to-face interview	Questionnaire	Health Promoting Behavior scale	Exercise	Yes	n/a	n/a	n/a	n/a	n/a	n/a	n/a	n/a	n/a	n/a	PA	No	Psychological	No	No	Yes
443	Tanasugarn, L., et al. (2015)	2015	Physical effects and cognitive function after exercising “Rue-si-dad-ton” (Exercise using the posture of the hermit doing body contortion): A randomized controlled pilot trial	Journal article	Yes	English	Yes	Both	Primary	Intervention trial	Quantitative	37	Not reported	both	No	No	No	Yes	No	n/a	n/a	n/a	n/a	n/a	n/a	n/a	Non-clinical	Desk-based workers	n/a	n/a	n/a	n/a	n/a	n/a	n/a	n/a	n/a	n/a	n/a	n/a	n/a	Exercise Intervention	Rusie Dutton	PA	No	No	Physical health and functioning, Physical skills, abilities, and fitness, and Psychological	No	No
444	Tantayothin, S. (2004)	2004	Factors influencing nutritional and exercise behavior of hypertensive patients in Sainoi district, Nonthaburi province (Unpublished master’s thesis). Mahidol University, Bangkok, Thailand.	Master's thesis	No	English	No	Both	Secondary	Cross-sectional study	Quantitative	180	Non-probability sample (quota, purposive, convenience)	both	No	No	No	Yes	Yes	No	Yes	No	Yes	No	No	No	Clinical	Hypertension	Face-to-face interview	Questionnaire	Multi-item	Exercise	Yes	n/a	n/a	n/a	n/a	Questionnaire	Exercise Benefits/Barrier Scales, and Perceive Self-Efficacy	n/a	Yes	n/a	n/a	PA	No	Socio-demographic and Psychological	No	No	Yes
445	Tapanee, P. and P. Apiraknapanon (2013)	2013	Nutritional Status, Unhealthy Eating Habits and Physical Activity in Thai Women	Conference abstract	n/a	n/a	Yes	English	Primary	Cross-sectional study	Quantitative	4426	Not reported	females	n/a	n/a	n/a	n/a	n/a	n/a	n/a	n/a	n/a	n/a	n/a	n/a	Non-clinical	General	Self-administered (paper based)	Questionnaire	Not specified	Total	No	n/a	n/a	n/a	n/a	n/a	n/a	n/a	n/a	n/a	n/a	PA	Yes	No	No	No	No
446	Tawata, A. and P. Yodmongkon (2011)	2011	Learning in the Context of Inappropriate Internet use Among Students of a Provincial High School in Northern Thailand. Proceedings of the 8th International Conference on Intellectual Capital, Knowledge Management and Organisational Learning, Vols 1 and 2: 539-546.	Conference paper	No	English	Yes	English	Primary	Cross-sectional study	Qualitative	n/a	Non-probability sample (quota, purposive, convenience)	both	No	No	Yes	Yes	No	Yes	No	No	No	Yes	No	No	Non-clinical	High school students, school director, school staff, and parent leaders	Face-to-face interview	n/a	n/a	n/a	n/a	n/a	n/a	n/a	n/a	n/a	n/a	n/a	n/a	n/a	n/a	SB	No	No	No	No	No
447	Taweesak, J., et al. (2016)	2016	Effects of resistance exercise on cardiopulmonary factors in sedentary individuals	Journal article	Yes	English	Yes	English	Primary	Intervention trial	Quantitative	42	Non-probability sample (quota, purposive, convenience)	both	No	No	No	Yes	No	No	Yes	No	No	No	Yes	No	Non-clinical	Sedentary	n/a	n/a	n/a	n/a	n/a	n/a	n/a	n/a	n/a	n/a	n/a	n/a	n/a	Exercise Intervention	Resistance exercise	PA	No	No	Physical health and functioning	No	No
448	Techatassanasoontorn, A. A. and N. Thaiprasert (2013)	2013	Internet use and well-being of young adults	Conference paper	Yes	English	Yes	English	Primary	Cross-sectional study	Quantitative	100	Non-probability sample (quota, purposive, convenience)	both	No	No	No	Yes	No	No	Yes	n/a	n/a	n/a	n/a	n/a	Non-clinical	University students	Self-administered (paper based)	n/a	n/a	n/a	n/a	PA/SB diary	Not specified	Internet/Social network use	No	n/a	n/a	n/a	n/a	n/a	n/a	SB	No	Psychological, and Social and culture	No	No	Yes
449	Teeranut, H., et al. (2015)	2015	The Effects of a Physical Activity Program for Fall Prevention among Thai Older Adults	Journal article	Yes	English	Yes	Both	Primary	Intervention trial	Quantitative	40	Probability sample (random, interval/systematic, stratified, cluster, multi-stage)	both	No	No	No	No	Yes	n/a	n/a	No	Yes	No	No	No	Non-clinical	General	n/a	n/a	n/a	n/a	n/a	n/a	n/a	n/a	n/a	n/a	n/a	n/a	n/a	PA increase intervention	Physical Activity Program for Fall Prevention (PAPFP)	PA	No	No	Physical health and functioning, and Psychological	No	Yes
450	Teerarungsikul, N., et al. (2009)	2009	Effectiveness of a physical activity promotion program on perceived self-efficacy, physical activity and physical fitness among Thai adolescent girls	Journal article	Yes	English	Yes	Both	Primary	Intervention trial	Quantitative	81	Non-probability sample (quota, purposive, convenience)	females	No	No	Yes	No	No	No	Yes	No	Yes	No	No	No	Non-clinical	Secondary school students	n/a	Questionnaire	Physical Activity Questionnaire (PAQ)	Total	Yes	n/a	n/a	n/a	n/a	Questionnaire	Perceived self-efficacy of physical activity scale (PSEPAS)	n/a	Yes	PA increase intervention	Physical Activity Program	PA	No	No	Physical skills, abilities, and fitness, Physical activity, and Psychological	No	Yes
451	Teparatana, C. (1997)	1997	Factors predicting exercise behaviors in lower secondary school students. Unpublished master's thesis, Chiang Mai University, Thailand.	Master's thesis	No	Thai	Yes	Both	Secondary	Cross-sectional study	Mixed	457	Probability sample (random, interval/systematic, stratified, cluster, multi-stage)	both	No	No	Yes	No	No	No	No	No	Yes	No	No	No	Non-clinical	Junior high school students	Self-administered (paper based) and Small group/In-depth interview	Questionnaire	Multi-item	Exercise	Yes	n/a	n/a	n/a	n/a	Questionnaire	Multi-item	Knowledge-Perception-Attitude-Accessibility-Supporting Factors to Exercise	Yes	n/a	n/a	PA	No	Socio-demographic, Psychological, Social and culture, Physical environment, and Knowledge	No	No	Yes
452	Thanakwang, K. (2009)	2009	"Social relationships influencing positive perceived health among Thai older persons: A secondary data analysis using the National Elderly Survey." Nursing and Health Sciences 11(2): 144-149.	Journal article	Yes	English	Yes	English	Primary	Cross-sectional study	Quantitative	24664	Probability sample (random, interval/systematic, stratified, cluster, multi-stage)	both	No	No	No	No	Yes	Yes	Yes	Yes	Yes	Yes	Yes	Yes	Non-clinical	General	Face-to-face interview	Questionnaire	Single-item	Exercise	No	n/a	n/a	n/a	n/a	n/a	n/a	n/a	n/a	n/a	n/a	PA	No	General health	No	No	No
453	Thanakwang Kattika and Kusol Soonthorndhada (2006)	2006	Attributes of active ageing among older persons in Thailand: evidence from the 2002 survey	Journal article	Yes	English	Yes	English	Secondary	Cross-sectional study	Quantitative	22825	Probability sample (random, interval/systematic, stratified, cluster, multi-stage)	both	No	No	No	No	Yes	Yes	Yes	Yes	Yes	Yes	Yes	Yes	Non-clinical	General	Face-to-face interview	Questionnaire	Single-item	Exercise	No	n/a	n/a	n/a	n/a	n/a	n/a	n/a	n/a	n/a	n/a	PA	No	Socio-demographic	No	No	Yes
454	Thanakwang, K., et al (2012)	2012	Perspectives on healthy aging among Thai elderly: A qualitative study	Journal article	Yes	English	Yes	English	Primary	Cross-sectional study	Qualitative	160	Non-probability sample (quota, purposive, convenience)	both	No	No	No	No	Yes	Yes	Yes	Yes	Yes	Yes	Yes	Yes	Non-clinical	General	Focus group, and Small group/In-depth interview	n/a	n/a	n/a	n/a	n/a	n/a	n/a	n/a	n/a	n/a	n/a	n/a	n/a	n/a	PA	No	No	No	No	No
455	Thanyawinichkul et al (2016)	2016	Dependency, Disability, Depression and Health Behaviors of the Oldest of the Old Community Residents: A Community Survey in Chiang Mai, Thailand	Journal article	Yes	English	Yes	English	Secondary	Cross-sectional study	Quantitative	435	Probability sample (random, interval/systematic, stratified, cluster, multi-stage)	both	No	No	No	No	Yes	Yes	Yes	No	No	Yes	No	No	Non-clinical	The oldest of the old (80 and over)	Face-to-face interview	Questionnaire	Not specified	Exercise	Yes	n/a	n/a	n/a	n/a	n/a	n/a	n/a	n/a	n/a	n/a	PA	Yes	No	No	No
456	Tharnwipat, K. and T. Sawakejun (2011)	2011	The study of behaviors and effects of internet technology focus on online game exposure by Thai high school students	Journal article	Yes	English	Yes	English	Primary	Cross-sectional study	Mixed	387	Probability sample (random, interval/systematic, stratified, cluster, multi-stage)	both	No	No	Yes	No	No	No	Yes	No	No	No	No	Yes	Non-clinical	High school students	Self-administered (paper based)	n/a	n/a	n/a	n/a	Questionnaire	Not specified	Electronic games (i.e. computer, videogame consoles, handheld devices and Internet)	Yes	n/a	n/a	n/a	n/a	n/a	n/a	SB	No	Socio-demographic, General health, Social and culture, and Academic/school performance	No	No	Yes
457	Thasanasuwan, W., et al. (2016)	2016	Low sleeping time, high TV viewing time, and physical inactivity in school are risk factors for obesity in pre-adolescent Thai children	Journal article	Yes	English	Yes	Both	Primary	Cross-sectional study	Quantitative	1345	Probability sample (random, interval/systematic, stratified, cluster, multi-stage)	both	No	Yes	Yes	No	No	Yes	Yes	Yes	Yes	Yes	Yes	Yes	Non-clinical	General	Self-administered (paper based)	Questionnaire	Physical Activity Questionnaire (PAQ)	Total	Yes	Questionnaire	Physical Activity Questionnaire (PAQ)	TV viewing	Yes	n/a	n/a	n/a	n/a	n/a	n/a	Both	No	Socio-demographic, and Physical health and functioning	No	No	Yes
458	Thavillarp P. (2004)	2004	Health beliefs and exercise behavior among health science students Chiang Mai University [thesis]. Chiang Mai, Thailand	Master's thesis	No	Thai	No	Both	Secondary	Cross-sectional study	Quantitative	370	Probability sample (random, interval/systematic, stratified, cluster, multi-stage)	both	No	No	No	Yes	No	No	Yes	No	No	Yes	No	No	Non-clinical	Health care workers	Self-administered (paper based)	Questionnaire	Multi-item	Exercise	Yes	n/a	n/a	n/a	n/a	n/a	n/a	n/a	n/a	n/a	n/a	PA	No	Psychological	No	No	Yes
459	Thawornchaisit et al (2013)	2013	Health-Risk Factors and the Prevalence of Hypertension: Cross-Sectional Findings from a National Cohort of 87 143 Thai Open University Students	Journal article	Yes	English	Yes	English	Secondary	Prospective cohort	Quantitative	87143	Non-probability sample (quota, purposive, convenience)	both	No	No	No	Yes	No	Yes	Yes	Yes	Yes	Yes	Yes	Yes	Non-clinical	Sukhothai Thammathirat Open University (STOU) students	Self-administered (paper based)	Questionnaire	Not specified	Total	No	Questionnaire	Not specified	Screen and sitting time	No	n/a	n/a	n/a	n/a	n/a	n/a	Both	No	Physical health and functioning	No	No	Yes
460	Thawornchaisit, P., et al. (2013)	2013	"Health risk factors and the incidence of hypertension: 4-year prospective findings from a national cohort of 60 569 Thai Open University students." BMJ Open 3(6).	Journal article	Yes	English	Yes	English	Primary	Prospective cohort	Quantitative	57558	Non-probability sample (quota, purposive, convenience)	both	No	No	No	Yes	No	Yes	Yes	Yes	Yes	Yes	Yes	Yes	Non-clinical	Sukhothai Thammathirat Open University (STOU) students	Self-administered (paper based)	Questionnaire	Multi-item	Total	No	Questionnaire	Two-item	Screen and sitting time	No	n/a	n/a	n/a	n/a	n/a	n/a	Both	No	No	Physical health and functioning	No	Yes
461	Thiamwong, L., et al. (2013)	2013	"Development of the Thai healthy aging model: A grounded theory study." Nursing and Health Sciences 15(2): 256-261.	Journal article	Yes	English	Yes	English	Primary	Programme/model development	Qualitative	39	Non-probability sample (quota, purposive, convenience)	both	No	No	No	Yes	Yes	n/a	n/a	n/a	n/a	n/a	n/a	n/a	Non-clinical	General	Focus group, and Small group/In-depth interview	n/a	n/a	n/a	n/a	n/a	n/a	n/a	n/a	n/a	n/a	n/a	n/a	n/a	n/a	PA	No	No	No	No	No
462	Thiamwong, L. et al (2014)	2014	Effects of simple balance training on balance performance and fear of falling in rural older adults	Journal article	Yes	English	Yes	English	Primary	Intervention trial	Quantitative	104	Non-probability sample (quota, purposive, convenience)	both	No	No	No	No	Yes	Yes	No	No	No	No	No	Yes	Non-clinical	General	n/a	n/a	n/a	n/a	n/a	n/a	n/a	n/a	n/a	n/a	n/a	n/a	n/a	Exercise Intervention	Home-based balancing training program	PA	No	No	Physical skills, abilities, and fitness, and Psychological	No	No
463	Thitisak, H. (1997)	1997	A study of health behaviors of women with hypertension in the Bangkok metropolitan area. Unpublished master’s thesis, Mahidol University, Thailand.	Master's thesis	No	Thai	No	Both	Secondary	Cross-sectional study	Quantitative	200	Probability sample (random, interval/systematic, stratified, cluster, multi-stage)	females	No	No	No	Yes	Yes	No	Yes	Yes	No	No	No	No	Clinical	Hypertension	Face-to-face interview	Questionnaire	Multi-item	Exercise	Yes	n/a	n/a	n/a	n/a	n/a	n/a	n/a	n/a	n/a	n/a	PA	No	Socio-demographic, and General health	No	No	Yes
464	Thojampa, Somsak (2016)	2016	Preliminary Results of the Moderating Effect of Social Cognitive Factors on Self-Management Activities and HbA1c in Thai Adults with Type 2 Diabetes	Conference abstract	n/a	English	Yes	English	Primary	Cross-sectional study	Quantitative	401	Non-probability sample (quota, purposive, convenience)	both	No	No	No	Yes	No	No	Yes	Yes	No	Yes	Yes	Yes	Clinical	Diabetes type II	Self-administered (paper based)	Questionnaire	Diabetes Self-management Questionnaire (DSMQ)	Total	Yes	n/a	n/a	n/a	n/a	n/a	n/a	n/a	n/a	n/a	n/a	PA	No	Physical health and functioning	No	No	No
465	Thongbai, W., et al. (2011)	2011	"Risk factors contributing to overweight among preschool children." Pacific Rim International Journal of Nursing Research 15(1): 13-27.	Journal article	Yes	English	Yes	Both	Primary	Cross-sectional study	Quantitative	615	Probability sample (random, interval/systematic, stratified, cluster, multi-stage)	both	No	Yes	No	No	No	n/a	n/a	No	Yes	No	No	No	Non-clinical	Obese/overweight	Parent/caregiver proxy report (paper based)	Questionnaire	Modified Physical Activity Questionnaire for Adolescents (PAQ-A)	Total	Yes	Questionnaire	Modified Physical Activity Questionnaire for Adolescents (PAQ-A)	Total	Yes	n/a	n/a	n/a	n/a	n/a	n/a	Both	No	Physical health and functioning	No	No	No
466	Thongkambunjong et al (2011)	2011	Causal factors and effect of internet dependency behavior of high school students in Bangkok Metropolis	Journal article	Yes	Thai	Yes	Both	Secondary	Cross-sectional study	Quantitative	1248	Probability sample (random, interval/systematic, stratified, cluster, multi-stage)	both	No	No	Yes	No	No	No	Yes	Yes	No	No	No	No	Non-clinical	High school students	Self-administered (paper based)	n/a	n/a	n/a	n/a	Questionnaire	Not specified	Internet/Social network use	Yes	n/a	n/a	n/a	n/a	n/a	n/a	SB	No	Psychological, and Social and culture	No	No	No
467	Thonglong Thanumporn (2013)	2013	Lifestyle and health behaviours of Thai people in Ubonrachatani province	Master's thesis	Yes	Thai	Yes	Both	Secondary	Cross-sectional study	Qualitative	30	Non-probability sample (quota, purposive, convenience)	both	No	No	No	Yes	No	Yes	No	No	No	No	Yes	No	Non-clinical	General	Face-to-face interview, and Small group/In-depth interview	n/a	n/a	n/a	n/a	n/a	n/a	n/a	n/a	n/a	n/a	n/a	n/a	n/a	n/a	PA	No	No	No	No	No
468	Thongmuang, P. and K. Suwannahong (2015)	2015	Health behaviours of undergraduate students in Suan Sunandha Rajabhat University. 7th World Conference on Educational Sciences. 197: 973-976.	Journal article	Yes	English	Yes	English	Primary	Cross-sectional study	Quantitative	562	Non-probability sample (quota, purposive, convenience)	both	No	No	Yes	No	No	No	Yes	Yes	No	No	No	No	Non-clinical	Undergraduate university students	Self-administered (paper based)	Questionnaire	Not specified	Exercise	No	n/a	n/a	n/a	n/a	n/a	n/a	n/a	n/a	n/a	n/a	PA	Yes	No	No	No	No
469	Thongtanunam, Y. and C. Salveson (2010)	2010	Perceived barriers & social support for physical activity among Thai working women	Conference abstract	n/a	n/a	Yes	English	Primary	Cross-sectional study	Quantitative	45	Not reported	females	No	No	No	Yes	No	No	Yes	n/a	n/a	n/a	n/a	n/a	Non-clinical	Desk-based workers	Self-administered (paper based)	Questionnaire	Not specified	Total	No	Questionnaire	Not specified	Sitting time	No	n/a	n/a	n/a	n/a	n/a	n/a	Both	No	Psychological, and Social and culture	No	No	Yes
470	Thongthawee, B., et al. (2016)	2016	Effects of Guang-Im-Ju-Jai-Gong Qigong on Endothelial Function, Cardio-Ankle Vascular Index (CAVI), Ankle Brachial Index (ABI) in Female Adults with Metabolic Syndrome	Journal article	Yes	English	Yes	English	Primary	Intervention trial	Quantitative	55	Not reported	females	No	No	No	Yes	No	No	Yes	Yes	No	No	No	No	Clinical	Metabolic Syndrome	n/a	n/a	n/a	n/a	n/a	n/a	n/a	n/a	n/a	n/a	n/a	n/a	n/a	Exercise Intervention	Guang-Im-Ju-Jai-Gong Qigong	PA	No	No	Physical health and functioning	No	No
471	Thuree, C. (2004)	2004	Effect of brisk walking exercise and aerobic dance on blood pressure among persons with hypertension. Master’s Thesis, Chiang Mai University, Chiang Mai, Thailand.	Master's thesis	No	Thai	No	Both	Secondary	Intervention trial	Quantitative	30	Non-probability sample (quota, purposive, convenience)	both	No	No	No	Yes	Yes	Yes	No	No	No	Yes	No	No	Clinical	Hypertension	n/a	n/a	n/a	n/a	n/a	n/a	n/a	n/a	n/a	n/a	n/a	n/a	n/a	Exercise Intervention	Brisk walking and Aerobic dance	PA	No	No	Physical health and functioning	No	No
472	Tongprasert, S. and P. Wattanapan (2007)	2007	Aerobic capacity of fifth-year medical students at Chiang Mai University	Journal article	Yes	English	Yes	Both	Primary	Retrospective cohort	Quantitative	226	Non-probability sample (quota, purposive, convenience)	both	No	No	No	Yes	No	No	Yes	No	No	Yes	No	No	Non-clinical	Medical students	Self-administered (paper based)	Questionnaire	Not specified	Exercise	No	n/a	n/a	n/a	n/a	n/a	n/a	n/a	n/a	n/a	n/a	PA	No	Physical skills, abilities, and fitness	No	No	Yes
473	Tongtiam Wipawan (2013)	2013	Predicting factors of physical activity in patients after post coronary artery graft surgery	Master's thesis	Yes	Thai	Yes	Both	Secondary	Cross-sectional study	Quantitative	159	Probability sample (random, interval/systematic, stratified, cluster, multi-stage)	both	No	No	No	Yes	Yes	No	Yes	Yes	No	No	No	No	Clinical	Coronary artery bypass graft patients	Self-administered (paper based)	Questionnaire	Duke Activity Status Index (DASI)	Total	Yes	n/a	n/a	n/a	n/a	Questionnaire	Exercise Benefits/Barrier Scales, and Perceive Self-Efficacy	n/a	Yes	n/a	n/a	PA	No	General health, Physical health and functioning, Psychological, and Social and cultural	No	No	Yes
474	Topothai et al (2015)	2015	The Daily Energy Expenditure of 4 Domains of Physical Activity of Thai Adults	Journal article	Yes	Thai	Yes	Both	Secondary	Cross-sectional study	Quantitative	22136	Probability sample (random, interval/systematic, stratified, cluster, multi-stage)	both	No	No	Yes	Yes	Yes	Yes	Yes	Yes	Yes	Yes	Yes	Yes	Non-clinical	General	Face-to-face interview	Questionnaire	GPAQ	Total	Yes	Questionnaire	GPAQ	Total	Yes	n/a	n/a	n/a	n/a	n/a	n/a	Both	No	Socio-demographic	No	No	Yes
475	Totermsuck Varaporn (2000)	2000	The study of perceived benefits and situational influences to exercise behavior in the elderly with diabetes mellitus	Master's thesis	Yes	English	Yes	Both	Secondary	Cross-sectional study	Quantitative	140	Non-probability sample (quota, purposive, convenience)	both	No	No	No	No	Yes	Yes	Yes	No	Yes	No	No	No	Clinical	Diabetes mellitus	Face-to-face interview	Questionnaire	Multi-item	Exercise	Yes	n/a	n/a	n/a	n/a	Questionnaire	Perceived Benefits to Exercise, and Situational Influences	n/a	Yes	n/a	n/a	PA	No	Socio-demographic, Physical health and functioning, Psychological, and Physical environment	No	No	Yes
476	Triprakong et al (2012)	2012	Factors influencing exercise behavior of nursing department personnel in songklanagarind hospital	Journal article	Yes	Thai	Yes	Both	Secondary	Cross-sectional study	Quantitative	285	Non-probability sample (quota, purposive, convenience)	both	No	No	No	Yes	No	Yes	No	No	No	No	No	Yes	Non-clinical	Health care workers	Self-administered (paper based)	Questionnaire	Multi-item	Exercise	Yes	n/a	n/a	n/a	n/a	Questionnaire	Not specified	Perception-Attitudes-Social and Environmental Supporting Factors to Exercise	Yes	n/a	n/a	PA	No	Socio-demographic, Psychological, and Social and culture	No	No	Yes
477	Tunkamnerdthai, O., et al. (2015)	2015	Improvement of pulmonary function with arm swing exercise in patients with type 2 diabetes	Journal article	Yes	English	Yes	English	Primary	Intervention trial	Quantitative	24	Non-probability sample (quota, purposive, convenience)	both	No	No	No	Yes	No	No	No	No	No	No	Yes	No	Clinical	Overweight Type 2 Diabetes Mellitus (T2DM) patients	n/a	n/a	n/a	n/a	n/a	n/a	n/a	n/a	n/a	n/a	n/a	n/a	n/a	Exercise Intervention	Arm Swing Exercise (ASE)	PA	No	No	Physical health and functioning	No	No
478	Upala, S., et al (2013)	2013	Lifestyle behaviors as predictors of bad quality of life in Thai resident physicians	Conference abstract	n/a	English	Yes	English	Primary	Cross-sectional study	Quantitative	356	Not reported	both	No	No	No	Yes	No	n/a	n/a	n/a	n/a	n/a	n/a	n/a	Non-clinical	Resident physicians in a university hospital	Self-administered (paper based)	Questionnaire	Not specified	Total	No	n/a	n/a	n/a	n/a	n/a	n/a	n/a	n/a	n/a	n/a	PA	No	Psychological	No	No	No
479	Usman Y. (2004)	2004	Factors related to obesity in primary school children: A case study of Nakhon Pathom province, Thailand: Mahidol University	Master's thesis	No	English	No	English	Secondary	Cross-sectional study	Mixed	200	Non-probability sample (quota, purposive, convenience)	both	No	Yes	No	No	No	No	Yes	No	Yes	No	No	No	Non-clinical	Primary school students	Parent/caregiver proxy report (paper based)	Questionnaire	Multi-item	Total	Yes	Questionnaire	Single-item	TV viewing	Yes	n/a	n/a	n/a	n/a	n/a	n/a	Both	No	Physical health and functioning	No	No	Yes
480	Vannarit Taweeluk (1999)	1999	Predictors of Exercise Activity Among Rural Thai Older Adults	Doctoral thesis	Yes	English	Yes	English	Secondary	Cross-sectional study	Quantitative	328	Probability sample (random, interval/systematic, stratified, cluster, multi-stage)	both	No	No	No	No	Yes	Yes	No	No	No	Yes	No	No	Non-clinical	General	Face-to-face interview	Questionnaire	Yale Physical Activity Scale	Exercise	Yes	n/a	n/a	n/a	n/a	Questionnaire	Exercise Benefits/Barriers Scale, Physical Self-efficacy Scale, Personal Resource Questionnaire, and Motivation for physical Activity Measure Revised	n/a	Yes	n/a	n/a	PA	No	Socio-demographic, Psychological, and Social and culture	No	No	Yes
481	Varothai, C. et al (1996)	1996	The development of an exercise program focusing on elderly participation for Banglamoong Home for the aged. Chonburi province. Public Health Journal (Thailand). 26(1), 15-26.	Journal article	No	Thai	No	Both	Secondary	Intervention trial	Quantitative	59	Non-probability sample (quota, purposive, convenience)	both	No	No	No	No	Yes	No	Yes	No	Yes	No	No	No	Non-clinical	Elderly/nursing home residents	Face-to-face interview	Questionnaire	Not specified	Exercise	No	n/a	n/a	n/a	n/a	Questionnaire	Not specified	Attitude/opinion toward exercise	No	Exercise Intervention	Jubsuang exercise	PA	No	No	Psychological	No	Yes
482	Vathesatogkit, P., et al. (2012)	2012	"Associations of Lifestyle Factors, Disease History and Awareness with Health-Related Quality of Life in a Thai Population." PLoS ONE 7(11).	Journal article	Yes	English	Yes	English	Primary	Cross-sectional study	Quantitative	4683	Non-probability sample (quota, purposive, convenience)	both	No	No	No	Yes	Yes	Yes	Yes	Yes	Yes	Yes	Yes	Yes	Non-clinical	EGAT employees	Face-to-face interview	Questionnaire	Not specified	Exercise	No	n/a	n/a	n/a	n/a	n/a	n/a	n/a	n/a	n/a	n/a	PA	No	Physical health and functioning, and Psychological	No	No	Yes
483	Vichiansiri, R., et al. (2012)	2012	"The prevalence of dyslipidemia in patients with spinal cord lesion in thailand." Cholesterol 2012.	Journal article	Yes	English	Yes	English	Primary	Cross-sectional study	Quantitative	90	Non-probability sample (quota, purposive, convenience)	both	No	No	No	Yes	Yes	No	Yes	No	No	No	Yes	No	Clinical	Patients with spinal cord lesion	Face-to-face interview	Questionnaire	Not specified	Exercise	No	n/a	n/a	n/a	n/a	n/a	n/a	n/a	n/a	n/a	n/a	PA	No	Physical health and functioning	No	No	Yes
484	Vijakkhana, N., et al. (2015)	2015	Evening media exposure reduces night-time sleep	Journal article	Yes	English	Yes	English	Primary	Prospective cohort	Quantitative	208	Non-probability sample (quota, purposive, convenience)	both	Yes	No	No	No	No	No	Yes	Yes	No	No	No	No	Non-clinical	General	Parent/caregiver proxy report (face-to-face interview and paper based)	n/a	n/a	n/a	n/a	Questionnaire	Multi-item	Screen time (TV/Computer)	No	n/a	n/a	n/a	n/a	n/a	n/a	SB	No	No	Psychological	No	Yes
485	Vinijkul Somjai (2010)	2010	The effect of an exercise program applying the transtheoretical model on obesity in people in community of Bangplat district, Bangkok metropolitan	Journal article	Yes	Thai	Yes	Both	Secondary	Intervention trial	Quantitative	60	Non-probability sample (quota, purposive, convenience)	both	No	No	No	Yes	Yes	No	Yes	Yes	No	No	No	No	Non-clinical	Obese/overweight	n/a	n/a	n/a	n/a	n/a	n/a	n/a	n/a	n/a	Questionnaire	Multi-item	Knowledge, Self–Efficacy, and Perceived Benefit of Exercise Questionnaires	Yes	PA increase intervention	The program based on the transtheoretical model	PA	No	No	Physical health and functioning, Knowledge, and Psychological	No	No
486	Visuthipanich, V., et al. (2009)	2009	Physical activity questionnaire development and testing among elderly community-dwelling Thais	Journal article	Yes	English	Yes	Both	Primary	Cross-sectional study	Mixed	693	Non-probability sample (quota, purposive, convenience)	both	No	No	No	No	Yes	No	Yes	Yes	No	No	No	No	Non-clinical	General	Self-administered (paper based) and Small group/In-depth interview	n/a	n/a	n/a	n/a	n/a	n/a	n/a	n/a	n/a	n/a	n/a	n/a	n/a	n/a	PA	No	No	No	Self-report Physical Activity Questionnaire (SPAQ)	No
487	Voraroon et al (2011)	2011	The predictors of exercise behavior among health volounteers, Sanamchai, Mueng district, Suphanburi province	Journal article	Yes	Thai	Yes	Both	Secondary	Cross-sectional study	Quantitative	121	Non-probability sample (quota, purposive, convenience)	both	No	No	No	Yes	Yes	No	Yes	No	Yes	No	No	No	Non-clinical	Health care workers	Self-administered (paper based)	Questionnaire	Not specified	Exercise	Yes	n/a	n/a	n/a	n/a	Questionnaire	Exercise Benefits/Barrier Scales	n/a	Yes	n/a	n/a	PA	No	Socio-demographic and Psychological	No	No	Yes
488	Wachirawong S. (2005)	2005	An Analysis of youth’s Behaviors about Playing Computer Games,” A Dissertation for Master’s degree in Sociology and Anthropology, Faculty of Social Sciences and Humanities, Mahidol University	Master's thesis	No	English	No	Both	Secondary	Cross-sectional study	Qualitative	50	Probability sample (random, interval/systematic, stratified, cluster, multi-stage)	both	No	No	Yes	No	No	No	Yes	Yes	No	No	No	No	Non-clinical	Young people who come to five department stores to play computer games	Face-to-face interview, and Small group/In-depth interview	n/a	n/a	n/a	n/a	Questionnaire	Multi-item	Electronic games (i.e. computer, videogame consoles, handheld devices and Internet)	No	n/a	n/a	n/a	n/a	n/a	n/a	SB	Yes	No	No	No	No
489	Wakabayashi, M., et al. (2015)	2015	"Alcohol consumption patterns in Thailand and their relationship with non-communicable disease." BMC Public Health 15: 1-9.	Journal article	Yes	English	Yes	English	Primary	Cross-sectional study	Quantitative	85253	Non-probability sample (quota, purposive, convenience)	both	No	No	No	Yes	Yes	Yes	Yes	Yes	Yes	Yes	Yes	Yes	Non-clinical	Sukhothai Thammathirat Open University (STOU) students	Self-administered (paper based)	Questionnaire	Single-item	Exercise	No	Questionnaire	Two-item	TV viewing and sitting time	No	n/a	n/a	n/a	n/a	n/a	n/a	Both	No	Health behavioural and lifestyle	No	No	Yes
490	Wanajak Kesaraporn (2011)	2011	Internet use and its impact on secondary school students in Chiang Mai, Thailand	Doctoral thesis	Yes	English	Yes	English	Secondary	Cross-sectional study	Mixed	952	Probability sample (random, interval/systematic, stratified, cluster, multi-stage)	both	No	No	Yes	No	No	No	Yes	No	No	Yes	No	No	Non-clinical	Secondary school students	Self-administered (online survey), and Small group/In-depth interview	n/a	n/a	n/a	n/a	Questionnaire	Multi-item	Internet/Social network use	Yes	n/a	n/a	n/a	n/a	n/a	n/a	SB	No	Socio-demographic, Physical health and functioning, Psychological, and Social and culture	No	No	Yes
491	Wangsrikhun, S. (2003)	2003	Assessment of factors that influence bone mass among postmenopausal Thai women, University of Illinois at Chicago, Health Sciences Center. Ph.D.: 198 p-198 p.	Doctoral thesis	Yes	English	Yes	English	Primary	Cross-sectional study	Quantitative	140	Non-probability sample (quota, purposive, convenience)	females	No	No	No	Yes	Yes	Yes	Yes	No	No	Yes	No	No	Non-clinical	Postmenopausal	Face-to-face interview	Questionnaire	Modified Kriska's historical leisure activity questionnaire	Total	Yes	n/a	n/a	n/a	n/a	n/a	n/a	n/a	n/a	n/a	n/a	PA	No	Socio-demographic, and Physical health and functioning	No	No	Yes
492	Wanitkun Napaporn (2003)	2003	Validation of questionnaires for exercise research among Thai middle-aged and older adults with coronary artery disease	Doctoral thesis	Yes	English	Yes	English	Secondary	Measurement study	Quantitative	448	Non-probability sample (quota, purposive, convenience)	both	No	No	No	Yes	Yes	No	Yes	Yes	No	No	No	No	Clinical	Coronary artery disease (CAD) patients	Self-administered (paper based), and Focus group	Questionnaire	Community Healthy Activities Model Program for Seniors Activities Questionnaire for Older Adults (CHAMPS)	Total	Yes	n/a	n/a	n/a	n/a	Questionnaire	Exercise Stages of Change (ESC), Decisional Balance for Exercise (DBE), Self-efficacy for Overcoming Barriers to Exercise (SEOBE), Processes of Change for Exercise (PCE), and Social Influences on Exercise (SIE)	n/a	Yes	n/a	n/a	PA	No	No	No	Community Healthy Activities Model Program for Seniors Activities Questionnaire for Older Adults (CHAMPS), Exercise Stages of Change (ESC), Decisional Balance for Exercise (DBE), Self-efficacy for Overcoming Barriers to Exercise (SEOBE), Processes of Change for Exercise (PCE), and Social Influences on Exercise (SIE)	Yes
493	Wannasuntad, S. (2007)	2007	Factors predicting Thai children's physical activity	Doctoral thesis	Yes	English	Yes	English	Primary	Cross-sectional study	Quantitative	398	Non-probability sample (quota, purposive, convenience)	both	No	Yes	No	No	No	No	Yes	Yes	No	No	No	No	Non-clinical	Primary school students	Parent/caregiver proxy report (paper based) and Objective measurement	Pedometer, and 24-h PA recall	Walk-for-Life Duo, and Previous Day Physical Activity Recall Checklist	Total	Yes	24-h PA recall	Previous Day Physical Activity Recall Checklist	TV viewing	Yes	Questionnaire	Child’s Perceived Barriers to Play Actively, Child’s Self-Efficacy to Play Actively, Child’s Perceived Physical Activity Enjoyment, and Child’s Perceived Social and Physical Environment for Physical Activity Scales	n/a	Yes	n/a	n/a	Both	No	Socio-demographic, Psychological, Social and culture, Physical environment, Physical health and functioning, Policy, and Health behavioural and lifestyle	No	No	Yes
494	Watcharathanakij et al (2012)	2012	Physical exercise behaviour of ubon ratchathani university undergraduate students	Journal article	Yes	Thai	Yes	Both	Secondary	Cross-sectional study	Quantitative	389	Probability sample (random, interval/systematic, stratified, cluster, multi-stage)	both	No	No	No	Yes	No	No	Yes	No	No	No	Yes	No	Non-clinical	Undergraduate university students	Self-administered (paper based)	Questionnaire	Multi-item	Exercise	Yes	n/a	n/a	n/a	n/a	Questionnaire	Intension to exercise	n/a	Yes	n/a	n/a	PA	No	Socio-demographic, Physical health and functioning, Psychological, and Academic/school performance	No	No	Yes
495	Wattanapisit et al (2016)	2016	Physical activity among medical students in Southern Thailand: a mixed methods study	Journal article	Yes	English	Yes	English	Secondary	Cross-sectional study	Mixed	279	Non-probability sample (quota, purposive, convenience)	both	No	No	No	Yes	No	Yes	Yes	No	No	No	No	Yes	Non-clinical	Medical students	Self-administered (paper based) and Small group/In-depth interview	Questionnaire	GPAQ	Total	Yes	n/a	n/a	n/a	n/a	n/a	n/a	n/a	n/a	n/a	n/a	PA	No	Socio-demographic, Physical health and functioning, Psychological, and Social and culture	No	No	Yes
496	Wattanapisit et al (2015)	2015	Prevalence of physical activity and associated factors of medium and high activity among medical students at Ramathibodi Hospital	Conference paper	Yes	English	Yes	English	Secondary	Cross-sectional study	Quantitative	293	Non-probability sample (quota, purposive, convenience)	both	No	No	No	Yes	No	No	Yes	Yes	Yes	No	No	No	Non-clinical	Medical students	Self-administered (paper based)	Questionnaire	GPAQ	Total	Yes	n/a	n/a	n/a	n/a	n/a	n/a	n/a	n/a	n/a	n/a	PA	No	Socio-demographic, Psychological, Social and culture, Physical environment, Physical health and functioning, Academic/school performance, and Health behavioural and lifestyle	No	No	Yes
497	Wattanasirichaigoon, S., et al. (2004)	2004	"Thai physicians' career satisfaction." Journal of the Medical Association of Thailand = Chotmaihet thangphaet 87 Suppl 4: S5-8.	Journal article	No	English	Yes	Both	Primary	Cross-sectional study	Quantitative	380	Probability sample (random, interval/systematic, stratified, cluster, multi-stage)	both	No	No	No	Yes	No	Yes	Yes	Yes	Yes	Yes	Yes	Yes	Non-clinical	Physicians	Self-administered (paper based)	Questionnaire	Not specified	Exercise	No	n/a	n/a	n/a	n/a	n/a	n/a	n/a	n/a	n/a	n/a	PA	No	Psychological	No	No	No
498	Wattanasirichaigoon, S., et al. (2004)	2004	"Thai physicians health survey." Journal of the Medical Association of Thailand = Chotmaihet thangphaet 87 Suppl 4: S1-4.	Journal article	No	English	Yes	Both	Primary	Cross-sectional study	Quantitative	380	Probability sample (random, interval/systematic, stratified, cluster, multi-stage)	both	No	No	No	Yes	Yes	Yes	Yes	Yes	Yes	Yes	Yes	Yes	Non-clinical	Physicians	Self-administered (paper based)	Questionnaire	Not specified	Exercise	No	n/a	n/a	n/a	n/a	n/a	n/a	n/a	n/a	n/a	n/a	PA	Yes	No	No	No	No
499	Wattanasit Pissamai (2009)	2009	Determinants of Physical Activity in Thai Adolescents: Testing the Youth Physical Activity Promotion Model	Doctoral thesis	Yes	English	Yes	Both	Secondary	Cross-sectional study	Quantitative	601	Probability sample (random, interval/systematic, stratified, cluster, multi-stage)	both	No	No	Yes	No	No	Yes	Yes	No	No	No	No	Yes	Non-clinical	Secondary school students	Self-administered (paper based)	Questionnaire	Modified Thai Adolescent’s Physical Activity Questionnaire	Total	Yes	Questionnaire	Modified Thai Adolescent’s Physical Activity Questionnaire	Screen time (TV/Computer)	Yes	Questionnaire	Thai Children’s Physical Activity Correlates (TCPAC) scale	n/a	Yes	n/a	n/a	Both	No	Psychological, Social and culture, and General health	No	No	Yes
500	Wattanasit, P., et al. (2010)	2010	Validity and reliability of the modified Thai adolescent's physical activity questionnaire	Journal article	Yes	English	Yes	Both	Primary	Cross-sectional study	Quantitative	40	Non-probability sample (quota, purposive, convenience)	both	No	No	Yes	No	No	n/a	n/a	No	No	No	No	Yes	Non-clinical	Secondary school students	Objective measurement and Self-administered (paper based)	Questionnaire, and Accelerometer	Modified Thai Adolescent’s Physical Activity Questionnaire, and Actigraph (CSA model 7164)	Total	Yes	n/a	n/a	n/a	n/a	n/a	n/a	n/a	n/a	n/a	n/a	PA	No	No	No	Modified Thai Adolescent’s Physical Activity Questionnaire	No
501	Weiangkham, D., et al (2014)	2014	Problems and needs of the elderly in Northern Thailand remote area	Journal article	Yes	English	Yes	Both	Primary	Cross-sectional study	Quantitative	795	Non-probability sample (quota, purposive, convenience)	both	No	No	No	No	Yes	Yes	No	No	No	Yes	No	No	Non-clinical	General	Face-to-face interview	Questionnaire	Not specified	Exercise	No	n/a	n/a	n/a	n/a	n/a	n/a	n/a	n/a	n/a	n/a	PA	Yes	No	No	No	No
502	Wichaidit, W., et al (2014)	2014	Religious affiliation and disparities in risk of non-communicable diseases and health behaviours: Findings from the fourth Thai National Health Examination Survey	Journal article	Yes	English	Yes	English	Primary	Cross-sectional study	Quantitative	20450	Probability sample (random, interval/systematic, stratified, cluster, multi-stage)	both	No	No	Yes	Yes	Yes	Yes	Yes	Yes	Yes	Yes	Yes	Yes	Non-clinical	General	Self-administered (paper based)	Questionnaire	GPAQ	Total	Yes	n/a	n/a	n/a	n/a	n/a	n/a	n/a	n/a	n/a	n/a	PA	No	Socio-demographic	No	No	Yes
503	Wichitsranoi et al (2011)	2011	Effects of Thai wand exercise on lung capacity in sedentary young adults	Conference paper	Yes	English	Yes	English	Secondary	Intervention trial	Quantitative	29	Non-probability sample (quota, purposive, convenience)	both	No	No	No	Yes	No	No	Yes	No	Yes	No	No	No	Non-clinical	Sedentary	n/a	n/a	n/a	n/a	n/a	n/a	n/a	n/a	n/a	n/a	n/a	n/a	n/a	Exercise Intervention	Thai wand exercise	PA	No	No	Physical health and functioning	No	No
504	Wimonpeerapattana, W. (2009)	2009	Physical Activity Questionnaire Development and Norms Setting for Thai Children	Conference abstract	n/a	n/a	Yes	English	Primary	Cross-sectional study	Quantitative	4789	Not reported	both	No	Yes	Yes	No	No	n/a	n/a	n/a	n/a	n/a	n/a	n/a	Non-clinical	Primary school, and secondary school students	Self-administered (paper based)	Questionnaire	Physical Activity Questionnaire (PAQ)	Total	Yes	n/a	n/a	n/a	n/a	n/a	n/a	n/a	n/a	n/a	n/a	PA	No	No	No	Physical Activity Questionnaire (PAQ) for Thai children	No
505	Wimonpeerpattana et al (2013)	2013	Development and Validation of the Physical Activity Questionnaire for Thai Children	Journal article	Yes	English	Yes	English	Secondary	Measurement study	Quantitative	2089	Probability sample (random, interval/systematic, stratified, cluster, multi-stage)	both	No	No	Yes	No	No	Yes	Yes	Yes	Yes	Yes	Yes	Yes	Non-clinical	Primary school students	Small group/In-depth interview, Objective measurement and Self-administered (paper based)	Questionnaire, and Accelerometer	Thai Physical Activity Questionnaire (TPAQ) and Actigraph (CSA model 7164)	Total	Yes	n/a	n/a	n/a	n/a	n/a	n/a	n/a	n/a	n/a	n/a	PA	No	No	No	Physical Activity Questionnaire (PAQ) for Thai children	No
506	Wongsapan, A. (2006)	2006	Effect of walking exercise program with social support on blood pressure reduction and self-care behavior in patients with essential hypertension (Unpublished master’s thesis). Khon Kaen University, Khon Kaen, Thailand.	Master's thesis	No	Thai	No	Both	Secondary	Intervention trial	Quantitative	60	Non-probability sample (quota, purposive, convenience)	both	No	No	No	Yes	Yes	No	Yes	No	No	No	Yes	No	Clinical	Hypertension	n/a	n/a	n/a	n/a	n/a	n/a	n/a	n/a	n/a	n/a	n/a	n/a	n/a	Exercise Intervention	Walking with social support	PA	No	No	Physical health and functioning, and Health behavioural and lifestyle	No	No
507	Wongvilai, N. (2004)	2004	Psychological factors affecting the continuing exercise behavior of customers at Nalinrut fitness center. (Unpublished master's thesis). Kasem Bundit University, Bangkok, Thailand.	Master's thesis	No	Thai	No	Both	Secondary	Cross-sectional study	Quantitative	200	Non-probability sample (quota, purposive, convenience)	both	No	No	No	Yes	No	No	No	No	No	No	No	No	Non-clinical	Regular exercisers	Self-administered (paper based)	Other	Fitness report	Exercise	No	n/a	n/a	n/a	n/a	Questionnaire	Multi-item	Motivation, Social Interaction, Modeling, and Self-efficacy	Yes	n/a	n/a	PA	No	Psychological, and Social and culture	No	No	No
508	Woratanarat, P., et al. (2009)	2009	"A comparative study of risk factors of femoral neck and intertrochanteric fracture in Thai men." Journal of the Medical Association of Thailand = Chotmaihet thangphaet 92 Suppl 6: S165-171.	Journal article	Yes	English	Yes	Both	Primary	Case-control study	Quantitative	394	Non-probability sample (quota, purposive, convenience)	males	No	No	No	No	Yes	No	Yes	Yes	Yes	No	No	No	Non-clinical	Hip or knee fracture	Face-to-face interview	Questionnaire	Multi-item	Walking, Work-related, and Domestic	No	n/a	n/a	n/a	n/a	n/a	n/a	n/a	n/a	n/a	n/a	PA	No	Physical health and functioning	No	No	Yes
509	Woratanarat, P., et al. (2009)	2009	"Different risk magnitudes of femoral neck and intertrochanteric fractures in Thai women." Journal of the Medical Association of Thailand = Chotmaihet thangphaet 92 Suppl 6: S172-180.	Journal article	Yes	English	Yes	Both	Primary	Case-control study	Quantitative	681	Non-probability sample (quota, purposive, convenience)	females	No	No	No	No	Yes	No	Yes	Yes	Yes	No	No	No	Non-clinical	Hip or knee fracture	Face-to-face interview	Questionnaire	Multi-item	Walking, Work-related, and Domestic	No	n/a	n/a	n/a	n/a	n/a	n/a	n/a	n/a	n/a	n/a	PA	No	Physical health and functioning	No	No	Yes
510	Xuto, P., et al. (2012)	2012	"A Causal Model of Postpartum Weight Retention among Thais." Pacific Rim International Journal of Nursing Research 16(1): 48-63.	Journal article	Yes	English	Yes	Both	Primary	Cross-sectional study	Quantitative	223	Probability sample (random, interval/systematic, stratified, cluster, multi-stage)	females	No	No	No	Yes	No	No	Yes	Yes	No	No	No	No	Non-clinical	Postpartum women	Self-administered (paper based)	24-h PA recall	24-hour physical activity record (DAR)	Total	No	n/a	n/a	n/a	n/a	n/a	n/a	n/a	n/a	n/a	n/a	PA	No	Physical health and functioning	No	No	Yes
511	Yamchanchai, W. (1995)	1995	The relationship between perceived self-efficacy, perceived health status and health promotion behaviors in elderly persons. Unpublished master’s thesis, Mahidol University, Bangkok, Thailand.	Master's thesis	No	Thai	No	Both	Secondary	Cross-sectional study	Quantitative	150	Non-probability sample (quota, purposive, convenience)	both	No	No	No	No	Yes	No	Yes	No	No	Yes	No	No	Non-clinical	General	Face-to-face interview	Questionnaire	Health Promotion Lifestyle Profile II (HPLP II)	Exercise	Yes	n/a	n/a	n/a	n/a	n/a	n/a	n/a	n/a	n/a	n/a	PA	No	Socio-demographic, General health, and Psychological	No	No	Yes
512	Yamwong et al (2015)	2015	Effectiveness of walking meditation on physical fitness, short memory and emotional quotient of the aged in Nakhon Nayok province.	Report	Yes	Thai	Yes	Both	Secondary	Intervention trial	Quantitative	100	Non-probability sample (quota, purposive, convenience)	both	No	No	No	No	Yes	No	Yes	No	Yes	No	No	No	Non-clinical	General	n/a	n/a	n/a	n/a	n/a	n/a	n/a	n/a	n/a	n/a	n/a	n/a	n/a	Exercise Intervention	Walking Meditation	PA	No	No	Physical skills, abilities, and fitness, and Psychological	No	No
513	Yiammit Chanchalak (2013)	2013	The study of exercise behavior of ramphai parni rajaphat students in academic year 2010	Master's thesis	Yes	Thai	Yes	Both	Secondary	Cross-sectional study	Quantitative	437	Probability sample (random, interval/systematic, stratified, cluster, multi-stage)	both	No	No	No	Yes	No	Yes	No	No	No	No	No	Yes	Non-clinical	University students	Self-administered (paper based)	Questionnaire	Single-item	Exercise	Yes	n/a	n/a	n/a	n/a	Questionnaire	Multi-item	Knowledge-Attitudes-Behaviour of Exercise	Yes	n/a	n/a	PA	No	Socio-demographic, Psychological, and Knowledge	No	No	Yes
514	Yiengprugsawan et al (2012)	2012	Short sleep and obesity in a large national cohort of Thai adults	Journal article	Yes	English	Yes	English	Secondary	Cross-sectional study	Quantitative	60569	Non-probability sample (quota, purposive, convenience)	both	No	No	No	Yes	No	Yes	Yes	Yes	Yes	Yes	Yes	Yes	Non-clinical	General	Self-administered (paper based)	Questionnaire	Not specified	Total	No	Questionnaire	Not specified	Screen time (TV/Computer)	No	n/a	n/a	n/a	n/a	n/a	n/a	Both	No	Physical health and functioning	No	No	Yes
515	Yingyong, P. (2010)	2010	"Risk factors for refractive errors in primary school children (6-12 years old) in Nakhon Pathom province." Journal of the Medical Association of Thailand 93(11): 1288-1293.	Journal article	Yes	English	Yes	Both	Primary	Cross-sectional study	Quantitative	377	Non-probability sample (quota, purposive, convenience)	both	No	Yes	Yes	No	No	No	Yes	No	Yes	No	No	No	Non-clinical	Primary school students	Parent/caregiver proxy report (paper based)	n/a	n/a	n/a	n/a	Questionnaire	Multi-item	Near work (study, reading, and screen time)	No	n/a	n/a	n/a	n/a	n/a	n/a	SB	No	Physical health and functioning	No	No	Yes
516	Yoo, S., et al. (2015)	2015	"Heterogeneity in obesity status and cardiovascular risks in multiethnic Asian female immigrants in South Korea." Asia-Pacific Journal of Public Health 27(2): NP448-NP456.	Journal article	Yes	English	Yes	English	Primary	Cross-sectional study	Quantitative	43	Non-probability sample (quota, purposive, convenience)	females	No	No	No	Yes	No	n/a	n/a	n/a	n/a	n/a	n/a	n/a	Non-clinical	Thai immigrant women	Self-administered (paper based)	Questionnaire	Two-item	Total and exercise	No	n/a	n/a	n/a	n/a	n/a	n/a	n/a	n/a	n/a	n/a	PA	No	Physical health and functioning	No	No	Yes
517	Yotharin et al (2014)	2014	Risk factors of type II diabetes mellitus among people aged 40 years and above in Ban-Na Makhuea sub-district, sahatsakhan district, Kalasin province, Thailand	Journal article	Yes	English	Yes	English	Secondary	Case-control study	Quantitative	374	Non-probability sample (quota, purposive, convenience)	both	No	No	No	Yes	Yes	Yes	No	No	No	No	Yes	No	Non-clinical	Diabetes type II	Face-to-face interview	Questionnaire	Not specified	Total	No	n/a	n/a	n/a	n/a	n/a	n/a	n/a	n/a	n/a	n/a	PA	No	Physical health and functioning	No	No	Yes
518	Youngpradith, A., et al. (2005)	2005	A causal model of promoting leisure-time physical activity among middle-aged Thai women	Journal article	No	English	Yes	Both	Primary	Cross-sectional study	Quantitative	300	Probability sample (random, interval/systematic, stratified, cluster, multi-stage)	females	No	No	No	Yes	No	No	Yes	Yes	No	No	No	No	Non-clinical	Middle-aged	Self-administered (paper based)	Questionnaire	Thai Women's Leisure-Time Physical Activity Questionnaire	Leisure-time	Yes	n/a	n/a	n/a	n/a	Questionnaire	Social Support for LTPA Questionnaire, Social Norms for LTPA Questionnaire, Modeling for LTPA Questionnaire, LTPA Benefits/Barriers Questionnaire, and LTPA Self-efficacy Questionnaire	n/a	Yes	n/a	n/a	PA	No	Psychological, and Social and culture	No	No	Yes
519	Youngwanichsetha, S., et al. (2015)	2015	Effects of a metabolic syndrome self-management programme for women with pre-diabetes	Journal article	Yes	English	Yes	English	Primary	Intervention trial	Quantitative	170	Non-probability sample (quota, purposive, convenience)	females	No	No	No	Yes	No	n/a	n/a	No	No	No	No	Yes	Clinical	Pre-diabetes	n/a	n/a	n/a	n/a	n/a	n/a	n/a	n/a	n/a	n/a	n/a	n/a	n/a	PA increase intervention	Self-management program of southern Thai foods and daily brisk walking	PA	No	No	Physical health and functioning	No	Yes
520	Youngwanichsetha, S., et al. (2013)	2013	The effects of tai chi qigong exercise on plasma glucose levels and health status of postpartum Thai women with type 2 diabetes	Journal article	Yes	English	Yes	English	Primary	Intervention trial	Quantitative	64	Non-probability sample (quota, purposive, convenience)	females	No	No	No	Yes	No	n/a	n/a	No	No	No	No	Yes	Clinical	Postpartum women with type 2 diabetes	n/a	n/a	n/a	n/a	n/a	n/a	n/a	n/a	n/a	n/a	n/a	n/a	n/a	Exercise Intervention	Tai Chi Qigong	PA	No	No	Physical health and functioning	No	No
521	Yousomboon, C., et al. (2014)	2014	The same but different: Workplace, occupational style, and physical activity of Thai urban worker	Conference abstract	n/a	n/a	Yes	English	Primary	Cross-sectional study	Quantitative	960	Probability sample (random, interval/systematic, stratified, cluster, multi-stage)	both	No	No	No	Yes	No	No	Yes	Yes	No	No	No	No	Non-clinical	Working people	Self-administered (paper based)	Questionnaire	GPAQ	Total	Yes	Questionnaire	GPAQ	Total	Yes	n/a	n/a	n/a	n/a	n/a	n/a	Both	No	Physical environment	No	No	Yes
522	Yuenyongchaiwat Kornanong (2015)	2015	The Effects of The Pedometer-based Intervention on Body Composition in Middle-aged Thais with Overweight: A Preliminary Study	Journal article	Yes	English	Yes	English	Secondary	Intervention trial	Quantitative	30	Non-probability sample (quota, purposive, convenience)	both	No	No	No	Yes	No	n/a	n/a	n/a	n/a	n/a	n/a	n/a	Non-clinical	Obese/overweight	n/a	Pedometer, and PA/SB diary	Yamax SW-200	Walking	Yes	n/a	n/a	n/a	n/a	n/a	n/a	n/a	n/a	PA increase intervention	10,000 steps	PA	No	No	Physical health and functioning	No	Yes
523	Zhao et al (2015)	2015	Smoking, smoking cessation, and 7-year mortality in a cohort of Thai adults	Journal article	Yes	English	Yes	English	Secondary	Cross-sectional study	Quantitative	84573	Non-probability sample (quota, purposive, convenience)	both	No	No	No	Yes	No	Yes	Yes	Yes	Yes	Yes	Yes	Yes	Non-clinical	Sukhothai Thammathirat Open University (STOU) students	Self-administered (paper based)	Questionnaire	Single-item	Total	No	n/a	n/a	n/a	n/a	n/a	n/a	n/a	n/a	n/a	n/a	PA	No	Health behavioural and lifestyle	No	No	Yes
524	Zhao et al (2014)	2014	Timing of Urbanisation and Cardiovascular Risks in Thailand: Evidence From 51 936 Members of the Thai Cohort Study, 2005–2009	Journal article	Yes	English	Yes	English	Secondary	Prospective cohort	Quantitative	51936	Non-probability sample (quota, purposive, convenience)	both	No	No	No	Yes	No	Yes	Yes	Yes	Yes	Yes	Yes	Yes	Non-clinical	Sukhothai Thammathirat Open University (STOU) students	Self-administered (paper based)	Questionnaire	International Physical Activity Questionnaire and the Active Australia Survey	Total	Yes	n/a	n/a	n/a	n/a	n/a	n/a	n/a	n/a	n/a	n/a	PA	No	Socio-demographic	No	No	Yes
525	กระแจะจันทร์ สุวิกร (2001)	2001	A Study of exercise and sporting behaviors of students in Rajaman gala Institutes of Technology and Rajabhat Institutes. Unpublished master's thesis, Chulalongkorn University, Bangkok, Thailand. สุวกิร กระแจะจันทร. 2544. การศึกษาพฤติกรรมการออกกำลังกายและการเล่นกีฬาของนักศึกษาในสถาบัน เทคโนโลยีราชมงคลและสถาบันราชภัฎ. วิทยานิพนธ์ปริญญามหาบัณฑิต. กรุงเทพมหานคร: จุฬาลงกรณ์มหาวิทยาลัย.	Master's thesis	No	Thai	Yes	Both	Secondary	Cross-sectional study	Quantitative	924	Not reported	both	No	No	No	Yes	No	Yes	Yes	Yes	Yes	Yes	Yes	Yes	Non-clinical	Vocational and undergraduate university students	Self-administered (paper based)	Questionnaire	Not specified	Sports, and Exercise	No	n/a	n/a	n/a	n/a	Questionnaire	Not specified	Cognitive, Affecting, and Psychomotor domains of exercise behaviors	No	n/a	n/a	PA	No	Socio-demographic	No	No	Yes
526	กาญจนกิจ และคณะ (2005)	2005	Intervention promotion of physical activity/exercise promotion for people in local government administration	Report	Yes	Thai	Yes	Both	Secondary	Cross-sectional study	Mixed	609	Non-probability sample (quota, purposive, convenience)	both	No	No	Yes	Yes	Yes	Yes	No	No	Yes	No	No	No	Non-clinical	General	Face-to-face interview	Questionnaire	Multi-item	Total	Yes	Questionnaire	Multi-item	Total	Yes	Questionnaire	Multi-item	Perception-Attitude-Behaviour-Social and Environmental Factors to Exercise	Yes	Exercise Intervention	Exercise	Both	No	Socio-demographic, Psychological, Social and culture, Physical environment, and Health behavioural and lifestyle	Physical health and functioning, and Physical skills, abilities, and fitness	No	Yes
527	กาวิละ พภ (2012)	2012	Continuing Exercises Process in Student Excerting Exercise at Institute of Physical Education Lampang	Journal article	Yes	Thai	Yes	Both	Secondary	Cross-sectional study	Mixed	30	Non-probability sample (quota, purposive, convenience)	both	No	No	Yes	No	No	Yes	No	No	No	Yes	No	No	Non-clinical	Vocational students who regular exercise	Self-administered (paper based) and Small group/In-depth interview	Questionnaire	Not specified	Exercise	No	n/a	n/a	n/a	n/a	Questionnaire	Not specified	External factors about obstacles to exercise	No	n/a	n/a	PA	Yes	No	No	No	No
528	ขจรบุญ และคณะ (2011)	2011	Physical Activities in Persons with Uncontrolled Type 2 Diabetes Mellitus	Conference abstract	n/a	n/a	Yes	Thai	Secondary	Cross-sectional study	Mixed	50	Non-probability sample (quota, purposive, convenience)	both	No	No	No	Yes	No	No	Yes	No	No	No	No	Yes	Clinical	Diabetes type II	Face-to-face interview	Questionnaire	Not specified	Exercise	No	n/a	n/a	n/a	n/a	Questionnaire	Not specified	Knowledge-Attitudes-Behaviour of Exercise	No	n/a	n/a	PA	No	Psychological, Knowledge, and General health	No	No	Yes
529	ขัติยะ กตพ. (2015)	2015	Physical Activity of Maejo University Undergraduates, Chiang Mai Province	Report	Yes	Thai	Yes	Both	Secondary	Cross-sectional study	Qualitative	228	Non-probability sample (quota, purposive, convenience)	both	No	No	No	Yes	No	No	Yes	No	No	Yes	No	No	Non-clinical	Undergraduate university students	Small group/In-depth interview	Questionnaire	Multi-item	Total	Yes	n/a	n/a	n/a	n/a	n/a	n/a	n/a	n/a	n/a	n/a	PA	Yes	No	No	No	No
530	ขันธบุตร นราภรณ์ (2005)	2005	A Study of exercise taking behaviors and sporting of Maejo University Students. 2548. การศึกษาพฤติกรรมการออกกำลังกายและการเล่นกีฬาของนักศึกษา มหาวิทยาลัยแม่โจ้. รายงานผลการวิจัย. คณะธุรกิจการเกษตร มหาวิทยาลัยแม่โจ้: เชียงใหม่.	Report	No	Thai	Yes	Both	Secondary	Cross-sectional study	Quantitative	1000	Probability sample (random, interval/systematic, stratified, cluster, multi-stage)	both	No	No	No	Yes	No	No	Yes	No	No	Yes	No	No	Non-clinical	Undergraduate university students	Self-administered (paper based)	Questionnaire	Not specified	Sports, and Exercise	No	n/a	n/a	n/a	n/a	Questionnaire	Not specified	Cognitive, Affecting, and Psychomotor domains of exercise behaviors	No	n/a	n/a	PA	No	Socio-demographic	No	No	Yes
531	คำรศ และคณะ (2013)	2013	Behavior and Accessibility for Exercise of Pasi Charoen Persons	Report	Yes	Thai	Yes	Both	Secondary	Cross-sectional study	Quantitative	404	Non-probability sample (quota, purposive, convenience)	both	No	No	Yes	Yes	Yes	No	Yes	Yes	No	No	No	No	Non-clinical	General	Self-administered (paper based)	Questionnaire	Multi-item	Exercise	Yes	n/a	n/a	n/a	n/a	Questionnaire	Multi-item	Knowledge-Perception-Attitude-Accessibility-Supporting Factors to Exercise	Yes	n/a	n/a	PA	No	Socio-demographic, Psychological, Social and culture, and Physical environment	No	No	Yes
532	เงินทอง และคณะ (2014)	2014	Factors Affecting Excercising Behavior of member in the Health Promotion Clubs, Sukhothai Province	Journal article	Yes	Thai	Yes	Both	Secondary	Cross-sectional study	Quantitative	403	Non-probability sample (quota, purposive, convenience)	both	No	No	No	Yes	Yes	Yes	No	No	Yes	No	No	No	Non-clinical	Health promotion club members	Self-administered (paper based)	Questionnaire	Multi-item	Exercise	No	n/a	n/a	n/a	n/a	Questionnaire	Multi-item	Knowledge-Attitude-Behaviour of Exercise	No	n/a	n/a	PA	No	Psychological, and Knowledge	No	No	Yes
533	จงถาวรสถิตย์ และคณะ	ละคณ	Physical activity program for prehypertension or mild hypertension patients at Golden Jubilee Medical Center	Report	Yes	Thai	Yes	Thai	Secondary	Intervention trial	Quantitative	56	Non-probability sample (quota, purposive, convenience)	both	No	No	No	Yes	No	No	Yes	Yes	No	No	No	No	Clinical	Prehypertension	Objective measurement and Self-administered (paper based)	Questionnaire, and Pedometer	GPAQ	Total	Yes	Questionnaire	GPAQ	Total	Yes	Questionnaire	Not specified	Knowledge-Attitude-Behaviour of Exercise	Yes	Exercise Intervention	Supervised exercise and education sessions	Both	No	No	Physical health and functioning, Knowledge, Psychological, Sedentary behaviour, and Physical activity	No	Yes
534	จรรยาเจริญ ทศก. (2016)	2016	Effects of Isaan dance on physical performance and quality of life in Thai elderly	Report	Yes	Thai	Yes	Both	Secondary	Intervention trial	Quantitative	63	Not reported	both	No	No	No	No	Yes	n/a	n/a	n/a	n/a	n/a	n/a	n/a	Non-clinical	General	n/a	n/a	n/a	n/a	n/a	n/a	n/a	n/a	n/a	n/a	n/a	n/a	n/a	Exercise Intervention	Isaan dance	PA	No	No	Physical skills, abilities, and fitness, and Psychological	No	No
535	ชลานุภาพ บศน. (2009)	2009	A study of the association between attitude of healthcare and exercise behaviour of working adults in Bangkok metropolitan	Master's thesis	Yes	Thai	Yes	Thai	Secondary	Cross-sectional study	Quantitative	400	Probability sample (random, interval/systematic, stratified, cluster, multi-stage)	both	No	No	Yes	Yes	No	No	Yes	Yes	No	No	No	No	Non-clinical	Working people	Face-to-face interview	Questionnaire	Multi-item	Exercise	No	n/a	n/a	n/a	n/a	n/a	n/a	n/a	n/a	n/a	n/a	PA	No	Socio-demographic and Psychological	No	No	Yes
536	ชาติวงศ์ พสษ. (2014)	2014	The use of free time and exercise behaviours of lower secondary school students in Yala municipality	Journal article	Yes	Thai	Yes	Both	Secondary	Cross-sectional study	Quantitative	288	Probability sample (random, interval/systematic, stratified, cluster, multi-stage)	both	No	No	Yes	No	No	No	Yes	No	No	No	No	Yes	Non-clinical	Junior high school students	Self-administered (paper based)	Questionnaire	Multi-item	Exercise	Yes	n/a	n/a	n/a	n/a	n/a	n/a	n/a	n/a	n/a	n/a	PA	No	Socio-demographic	No	No	Yes
537	ชื่นวัฒนา ว, สอนภักดี ณช. (2014)	2014	Selfcare behaviors of diabetic patients in Bang Maenang sub-district, Bang Yai district, Nonthaburi province	Journal article	Yes	Thai	Yes	Both	Secondary	Cross-sectional study	Quantitative	51	Non-probability sample (quota, purposive, convenience)	both	No	No	No	Yes	Yes	No	Yes	No	Yes	No	No	No	Clinical	Diabetes mellitus	Self-administered (paper based)	Questionnaire	Not specified	Exercise	No	n/a	n/a	n/a	n/a	n/a	n/a	n/a	n/a	n/a	n/a	PA	No	Psychological, and Social and culture	No	No	Yes
538	เชยชม กอย. (2015)	2015	Exercise behaviours of pupils in Krabi province	Journal article	Yes	Thai	Yes	Both	Secondary	Cross-sectional study	Quantitative	494	Probability sample (random, interval/systematic, stratified, cluster, multi-stage)	both	No	Yes	No	No	No	Yes	Yes	No	No	No	No	Yes	Non-clinical	Primary school students	Face-to-face interview	Questionnaire	Multi-item	Exercise	Yes	n/a	n/a	n/a	n/a	Questionnaire	Multi-item	Knowledge-Perception-Attitude to Exercise	Yes	n/a	n/a	PA	No	Socio-demographic	No	No	Yes
539	เซ็ม สิวาณี (1999)	1999	A study of exercise and sport behaviours of the students of the government universities . 2542. การศึกษาพฤติกรรมการออกกำลังกาย และการเล่นกีฬาของนิสิตนักศึกษาใน มหาวิทยาลัยของรัฐ. วิทยานิพนธ์ปริญญามหาบัณฑิต. กรุงเทพมหานคร: จุฬาลงกรณ์มหาวิทยาลัย.	Master's thesis	No	Thai	Yes	Thai	Secondary	Cross-sectional study	Quantitative	473	Not reported	both	No	No	No	Yes	No	Yes	Yes	Yes	Yes	Yes	Yes	Yes	Non-clinical	Undergraduate university students	Self-administered (paper based)	Questionnaire	Not specified	Sports, and Exercise	No	n/a	n/a	n/a	n/a	Questionnaire	Not specified	Cognitive, Affecting, and Psychomotor domains of exercise behaviors	No	n/a	n/a	PA	No	Socio-demographic	No	No	Yes
540	ทองสุขนอก และคณะ (2008)	2008	Factors associated to exercise behaviors of elderly, elderly club, Charoenkrunk Pracharak hospital	Journal article	Yes	Thai	Yes	Both	Secondary	Cross-sectional study	Quantitative	220	Non-probability sample (quota, purposive, convenience)	both	No	No	No	No	Yes	No	Yes	Yes	No	No	No	No	Non-clinical	General	Face-to-face interview	Questionnaire	Multi-item	Exercise	Yes	n/a	n/a	n/a	n/a	Questionnaire	Multi-item	Knowledge-Attitude-Behaviour-Social and Environmental Supporting Factors to Exercise	Yes	n/a	n/a	PA	No	Socio-demographic, Physical health and functioning, Psychological, Social and culture, and Knowledge	No	No	Yes
541	นนทะคุณ มร (2007)	2007	The development of activities for promoting people’s exercise: a case study in Khoksaeng village, Kusakham sub-district, Wanonniwaat district, Sakon Nakhon province มยุรา นนทะคุณ. 2550. การพัฒนากิจกรรมการส่งเสริมให้ประชาชนออกกาลังกาย: กรณีศึกษาบ้านโคกแสง ตาบลคูสะคาม อาเภอวานรนิวาส จังหวัดสกลนคร. วิทยานิพนธ์ปริญญาศิลปศาสตรมหาบัณฑิต สาขายุทธศาสตร์การพัฒนา มหาวิทยาลัยราชภัฏสกลนคร.	Journal article	No	Thai	Yes	Both	Secondary	Case study	Mixed	36	Non-probability sample (quota, purposive, convenience)	both	n/a	n/a	n/a	n/a	n/a	Yes	No	No	No	No	Yes	No	Non-clinical	General	Self-administered (paper based) and Small group/In-depth interview	n/a	n/a	n/a	n/a	n/a	n/a	n/a	n/a	Questionnaire	Multi-item	Knowledge/awareness	Yes	PA increase intervention	Aerobic and education workshop	PA	No	No	Physical skills, abilities, and fitness, Psychological, and Knowledge	No	No
542	นาคะ และคณะ (2002)	2002	Exercise situation of the elderly in Songkla province	Report	Yes	Thai	Yes	Thai	Secondary	Cross-sectional study	Quantitative	350	Non-probability sample (quota, purposive, convenience)	both	No	No	No	No	Yes	Yes	Yes	No	No	No	No	Yes	Non-clinical	General	Face-to-face interview	Questionnaire	Multi-item	Exercise	Yes	n/a	n/a	n/a	n/a	Questionnaire	Multi-item	Perception-Social and Environmental Factors to Exercise	Yes	n/a	n/a	PA	No	Socio-demographic, Physical health and functioning, Psychological, Social and culture, Physical environment, and General health	No	No	Yes
543	นิ่มมาก ณฤ, สิงห์น้อย ฉต. (2015)	2015	Exercise motivation for people who come to use services of the sports science center at the Institute of physical education, Sisaket campus	Journal article	Yes	Thai	Yes	Both	Secondary	Cross-sectional study	Quantitative	132	Non-probability sample (quota, purposive, convenience)	both	No	No	No	Yes	No	No	Yes	No	No	No	Yes	No	Non-clinical	Regular exercisers	Self-administered (paper based)	n/a	n/a	n/a	n/a	n/a	n/a	n/a	n/a	Questionnaire	Exercise Motivation Inventory-2 (EMI-2)	n/a	Yes	n/a	n/a	PA	No	Socio-demographic	No	No	Yes
544	บุญรอง ผ. (2007)	2007	Exercises and sports of undergraduate students in Srisaket province ผกามาศ บุญรอง. 2550. การออกกำลังกายและการเล่นกีฬาของนักศึกษาระดับอุดมศึกษาในจังหวัดศรีสะเกษ. วิทยานิพนธ์ ศิลปศาตรมหาบัณฑิต. มหาสารคาม: มหาวิทยาลัยมหาสารคาม.	Master's thesis	No	Thai	No	Thai	Secondary	Cross-sectional study	Quantitative	356	Probability sample (random, interval/systematic, stratified, cluster, multi-stage)	both	No	No	No	Yes	No	n/a	n/a	No	No	No	Yes	No	Non-clinical	Undergraduate university students	Self-administered (paper based)	Questionnaire	Multi-item	Sports, and Exercise	Yes	n/a	n/a	n/a	n/a	Questionnaire	Multi-item	Knowledge-Attitude-Behaviour of Exercise	Yes	n/a	n/a	PA	No	Socio-demographic	No	No	Yes
545	พลนิล ศว. (2010)	2010	The Exercise Behaviors of Undergraduate Students in Institutes of Physical Education, in South Campus Regions	Bachelor's thesis	Yes	Thai	Yes	Thai	Secondary	Cross-sectional study	Quantitative	400	Probability sample (random, interval/systematic, stratified, cluster, multi-stage)	both	No	No	No	Yes	No	n/a	n/a	No	No	No	No	Yes	Non-clinical	Undergraduate university students	Self-administered (paper based)	Questionnaire	Multi-item	Exercise	No	n/a	n/a	n/a	n/a	Questionnaire	Multi-item	Knowledge, and Perceived benefits/barrier to Exercise	No	n/a	n/a	PA	No	Socio-demographic, General health, Social and culture, Knowledge, and Psychological	No	No	Yes
546	พลรัตน์ และคณะ (2004)	2004	Related Factors to Students Exercise at Thammasat University Rangsit Campus	Journal article	Yes	Thai	Yes	Both	Secondary	Cross-sectional study	Quantitative	1225	Non-probability sample (quota, purposive, convenience)	both	No	No	No	Yes	No	No	Yes	No	Yes	No	No	No	Non-clinical	University students	Face-to-face interview	Questionnaire	Multi-item	Exercise	No	n/a	n/a	n/a	n/a	Questionnaire	Multi-item	Knowledge-Perception-Motivation-Supporting factors to Exercise	No	n/a	n/a	PA	No	Socio-demographic, Physical health and functioning, Psychological, and Physical environment	No	No	Yes
547	เพียพึ่งตน และคณะ (2012)	2012	Factors influencing exercise among medical personnel residing in Buddhachinaraj hospital	Report	Yes	Thai	Yes	Both	Secondary	Cross-sectional study	Quantitative	156	Non-probability sample (quota, purposive, convenience)	both	No	No	No	Yes	No	No	Yes	No	No	Yes	No	No	Non-clinical	Health care workers	Self-administered (paper based)	Questionnaire	Multi-item	Exercise	No	n/a	n/a	n/a	n/a	n/a	n/a	n/a	n/a	n/a	n/a	PA	No	Socio-demographic, General health, Psychological, Social and culture, and Physical environment	No	No	Yes
548	มัททวางกูร และคณะ	ละคณ	Local Wisdom and Life Style of Pasi Charoen Persons for Promoting Physical Activity and Exercise	Report	Yes	Thai	Yes	Both	Secondary	Cross-sectional study	Mixed	404	Non-probability sample (quota, purposive, convenience)	both	No	No	Yes	Yes	Yes	No	Yes	Yes	No	No	No	No	Non-clinical	General	Self-administered (paper based), and Focus group	Questionnaire	Multi-item	Exercise and domestic	No	n/a	n/a	n/a	n/a	n/a	n/a	n/a	n/a	n/a	n/a	PA	No	Socio-demographic, and Physical health and functioning	No	No	Yes
549	มากเจริญ กช. (2015)	2015	Physical exercise behaviour of Buriram Rajabhat university undergraduate students	Journal article	Yes	Thai	Yes	Both	Secondary	Cross-sectional study	Quantitative	390	Probability sample (random, interval/systematic, stratified, cluster, multi-stage)	both	No	No	No	Yes	No	No	Yes	No	No	No	Yes	No	Non-clinical	Undergraduate university students	Self-administered (paper based)	Questionnaire	Multi-item	Exercise	Yes	n/a	n/a	n/a	n/a	Questionnaire	Multi-item	Knowledge-Attitude-Behaviour of Exercise	Yes	n/a	n/a	PA	No	Socio-demographic	No	No	Yes
550	ยือแร และคณะ(2010)	2010	Principles of physical activity promotion and exercise in Muslim	Journal article	Yes	Thai	Yes	Both	Secondary	Cross-sectional study	Qualitative	12	Non-probability sample (quota, purposive, convenience)	females	No	No	No	Yes	No	Yes	No	No	No	No	No	Yes	Non-clinical	Muslim housewives	Small group/In-depth interview	n/a	n/a	n/a	n/a	n/a	n/a	n/a	n/a	n/a	n/a	n/a	n/a	n/a	n/a	PA	No	No	No	No	No
551	ราชรุจิทอง และคณะ	ละคณ	Effect of Physical Activities Intervention on Situational Motivation, Self-Efficacy and Body Self-Esteem	Report	Yes	Thai	Yes	Both	Secondary	Intervention trial	Quantitative	103	Non-probability sample (quota, purposive, convenience)	both	No	No	No	Yes	No	n/a	n/a	n/a	n/a	n/a	n/a	n/a	Non-clinical	Undergraduate university students	n/a	n/a	n/a	n/a	n/a	n/a	n/a	n/a	n/a	n/a	n/a	n/a	n/a	Exercise Intervention	Aerobic dance or Weight training and Streching	PA	No	No	Psychological	No	No
552	รีรมย์ วญ. (2009)	2009	The need for services for exercising for health by personal at rongkwang phrae	Report	Yes	Thai	Yes	Both	Secondary	Cross-sectional study	Quantitative	500	Probability sample (random, interval/systematic, stratified, cluster, multi-stage)	both	No	No	Yes	Yes	No	Yes	No	No	No	Yes	No	No	Non-clinical	General	Self-administered (paper based)	Questionnaire	Not specified	Exercise	Yes	n/a	n/a	n/a	n/a	n/a	n/a	n/a	n/a	n/a	n/a	PA	Yes	No	No	No
553	ไวยวรรณจิตร และคณะ	ละคณ	Effects of the way of life of Muslim on health promotion through sufficient physical activity	Report	Yes	Thai	Yes	Thai	Secondary	Cross-sectional study	Mixed	357	Probability sample (random, interval/systematic, stratified, cluster, multi-stage)	both	No	Yes	Yes	Yes	Yes	Yes	No	No	No	No	No	Yes	Non-clinical	Thai Muslim	Self-administered (paper based) and Small group/In-depth interview	Questionnaire	Multi-item	Total	Yes	n/a	n/a	n/a	n/a	n/a	n/a	n/a	n/a	n/a	n/a	PA	Yes	No	No	No
554	ศรภิรมย์ สญช, ทำนอง ชศ. (2009)	2009	Factors effecting Exercise Behaviors of Patients with Coronary Artery Disease Post Percutaneous Coronary Intervention	Master's thesis + Journal article	Yes	Thai	Yes	Both	Secondary	Cross-sectional study	Quantitative	200	Probability sample (random, interval/systematic, stratified, cluster, multi-stage)	both	No	No	No	No	Yes	Yes	Yes	No	No	No	Yes	No	Clinical	Coronary artery disease (CAD) patients	Face-to-face interview	Questionnaire	Multi-item	Exercise	Yes	n/a	n/a	n/a	n/a	Questionnaire	Multi-item	Perception-Social and Environmental Factors to Exercise	Yes	n/a	n/a	PA	No	Socio-demographic, Psychological, Social and culture, Physical environment, and Health behavioural and lifestyle	No	No	Yes
555	ศิริแพทย์ อต. (2012)	2012	Exercise behaviors of exercise for health' students	Journal article	Yes	Thai	Yes	Both	Secondary	Cross-sectional study	Quantitative	487	Probability sample (random, interval/systematic, stratified, cluster, multi-stage)	both	No	No	No	Yes	No	No	Yes	No	Yes	No	No	No	Non-clinical	Undergraduate university students	Self-administered (paper based)	Questionnaire	Multi-item	Exercise	Yes	n/a	n/a	n/a	n/a	n/a	n/a	n/a	n/a	n/a	n/a	PA	Yes	No	No	No	No
556	สริยุทธ วธ. (2012)	2012	Exercise behaviours using aerobics of residents in the Bangkok Metropolitan area	Journal article	Yes	Thai	Yes	Both	Secondary	Cross-sectional study	Quantitative	300	Probability sample (random, interval/systematic, stratified, cluster, multi-stage)	both	No	No	No	Yes	No	No	Yes	Yes	No	No	No	No	Non-clinical	General	Self-administered (paper based)	Questionnaire	Not specified	Exercise	No	n/a	n/a	n/a	n/a	Questionnaire	Multi-item	Knowledge-Attitude-Behaviour of Exercise	No	n/a	n/a	PA	No	Socio-demographic	No	No	Yes
557	สุขชัยสงค์ และคณะ (2011)	2011	An exercise promotion program applying the transtheoretical model in nursing students at Kuakarun college of Nursing	Journal article	Yes	Thai	Yes	Both	Secondary	Intervention trial	Quantitative	118	Probability sample (random, interval/systematic, stratified, cluster, multi-stage)	both	No	No	No	Yes	No	No	Yes	Yes	No	No	No	No	Non-clinical	Nurses/nursing students	Self-administered (paper based)	Questionnaire	Multi-item	Exercise	Yes	n/a	n/a	n/a	n/a	Questionnaire	Physical Activity Self-Efficacy, and Physical activity Decisional Balance	n/a	Yes	PA increase intervention	TTM-based program	PA	No	No	Psychological, and Physical activity	No	Yes
558	สุรกิจ จม, ธีรเวชเจริญชัย สพฒ. (2007)	2007	Factors affecting exercise behaviors for health among the provincial public health officers of Samut Songkhram province	Journal article	Yes	Thai	Yes	Both	Secondary	Cross-sectional study	Quantitative	310	Probability sample (random, interval/systematic, stratified, cluster, multi-stage)	both	No	No	No	Yes	No	No	No	No	Yes	No	No	No	Non-clinical	Health care workers	Self-administered (paper based)	Questionnaire	Multi-item	Exercise	Yes	n/a	n/a	n/a	n/a	Questionnaire	Multi-item	Perception-Attitude-Social and Environmental Supporting Factors to Exercise	Yes	n/a	n/a	PA	No	Socio-demographic, General health, Physical health and functioning, Psychological, Social and culture, Physical environment, Knowledge, and Policy	No	No	Yes
559	สุริยะกาญจน์ ภภ. (2006)	2006	Exercise behaviours of people who come to aerobics exercising group at Suanluang XI park ภาณุภาคย์ สุริยะกาญจน์. พฤติกรรมการออกกำลังกายของประชาชนที่มาออกกำลังกายด้วยการเต้นแอโรบิกส์ในบริเวณสวนหลวง ร.9. ปัญหาพิเศษทางการบริหารรัฐประศาสนศาสตรมหาบัณฑิต (การบริหารทั่วไป). วิทยาลัยการบริหารรัฐกิจ มหาวิทยาลัยบูรพา, 2532.	Master's thesis	No	Thai	No	Thai	Secondary	Cross-sectional study	Quantitative	300	Non-probability sample (quota, purposive, convenience)	both	No	No	No	Yes	No	No	Yes	Yes	No	No	No	No	Non-clinical	Regular exercisers	Self-administered (paper based)	Questionnaire	Multi-item	Exercise	Yes	n/a	n/a	n/a	n/a	Questionnaire	Multi-item	Knowledge-Attitude-Behaviour of Exercise	Yes	n/a	n/a	PA	No	Socio-demographic, and Knowledge	No	No	Yes
560	หลวงทิพย์ กนก, สีนวล ดณ. (2007)	2007	The study of exercise behavior of staffs in Samchook hospital, Samchook district, Suphanburi province	Bachelor's thesis	Yes	Thai	Yes	Thai	Secondary	Cross-sectional study	Quantitative	111	Probability sample (random, interval/systematic, stratified, cluster, multi-stage)	both	No	No	No	Yes	No	No	Yes	No	Yes	No	No	No	Non-clinical	Health care workers	Self-administered (paper based)	Questionnaire	Multi-item	Exercise	No	n/a	n/a	n/a	n/a	Questionnaire	Multi-item	Knowledge-Perception-Attitude to Exercise	No	n/a	n/a	PA	No	Socio-demographic	No	No	Yes
561	อนันตพงศ์ วีระพันธ์ (2002)	2002	Health promotion behaviour by exercise of the students at Sirindhorn College of Public Health, Yala province. พฤติกรรมส่งเสริมสุขภาพด้านการออกกำลังกายของนักศึกษาวิทยาลัยการ สาธารณสุขสิรินธรจังหวัดยะลา. วิทยานิพนธ์ปริญญามหาบัณฑิต สาขาวิชาพัฒนาสังคม สถาบันบัณฑิตพัฒนาบริหารศาสตร์, 2545.	Master's thesis	No	Thai	Yes	Both	Secondary	Cross-sectional study	Quantitative	330	Not reported	both	No	No	No	Yes	No	No	Yes	No	No	No	No	Yes	Non-clinical	Undergraduate university students	Self-administered (paper based)	Questionnaire	Not specified	Exercise	No	n/a	n/a	n/a	n/a	Questionnaire	Not specified	Knowledge-Attitude-Behaviour of Exercise	No	n/a	n/a	PA	No	Socio-demographic, Psychological, and Knowledge	No	No	Yes
562	เอกพลากร และคณะ (2008)	2008	The 4th national health examination (2008-2009) by National Health Examination Survey Office (NHESO)	Report	Yes	Thai	n/a	n/a	Secondary	Cross-sectional study	Quantitative	10583	Probability sample (random, interval/systematic, stratified, cluster, multi-stage)	both	No	No	Yes	Yes	Yes	Yes	Yes	Yes	Yes	Yes	Yes	Yes	Non-clinical	General	Self-administered (paper based)	Questionnaire	GPAQ	Total	Yes	n/a	n/a	n/a	n/a	n/a	n/a	n/a	n/a	n/a	n/a	PA	Yes	No	No	No	No
563	เอกพลากร และคณะ (2014)	2014	The 5th national health examination (2014-2015) by National Health Examination Survey Office (NHESO)	Report	Yes	Thai	n/a	n/a	Secondary	Cross-sectional study	Quantitative	19468	Probability sample (random, interval/systematic, stratified, cluster, multi-stage)	both	No	No	Yes	Yes	Yes	Yes	Yes	Yes	Yes	Yes	Yes	Yes	Non-clinical	General	Self-administered (paper based)	Questionnaire	GPAQ	Total	Yes	n/a	n/a	n/a	n/a	n/a	n/a	n/a	n/a	n/a	n/a	PA	Yes	No	No	No	No
564	โอนสูงเนิน และคณะ (2014)	2014	The Relationship between Physical Environment and Venue Facilities for Aerobic Dance on Aerobic Dance Exercise Behavior	Journal article	Yes	Thai	Yes	Both	Secondary	Cross-sectional study	Quantitative	450	Probability sample (random, interval/systematic, stratified, cluster, multi-stage)	both	n/a	n/a	n/a	n/a	n/a	Yes	No	No	No	Yes	No	No	Non-clinical	Regular exercisers	Self-administered (paper based)	Questionnaire	Not specified	Exercise	No	n/a	n/a	n/a	n/a	n/a	n/a	n/a	n/a	n/a	n/a	PA	No	Physical environment	No	No	Yes

## Sheet: References
1. A-piwong C. Exercise behaviors of students at university of the Thai Chamber of Commerce. Bangkok, Thailand: Graduate School, Srinakharinwirot University; 2011.
2. Adulyanon S, Vourapukjaru J, Sheiham A. Oral impacts affecting daily performance in a low dental disease Thai population. Community Dentistry and Oral Epidemiology. 1996;24(6):385-9.
3. Aekplakorn W, Satheannoppakao W, Putwatana P, Taneepanichskul S, Kessomboon P, Chongsuvivatwong V, et al. Dietary Pattern and Metabolic Syndrome in Thai Adults. Journal of Nutrition and Metabolism. 2015;2015.
4. Ahmed SM, Hadi A, Razzaque A, Ashraf A, Juvekar S, Ng N, et al. Clustering of chronic non-communicable disease risk factors among selected Asian populations: levels and determinants. Global Health Action. 2009;2:68-75.
5. Akkayagorn L, Tangwongchai S, Worakul P. Cognitive profiles, hormonal replacement therapy and related factors in Thai menopausal women. Asian Biomedicine. 2009;3(4):439-44.
6. Amini M, Alavi-Naini A, Doustmohammadian A, Karajibani M, Khalilian A, Nouri-Saeedloo S, et al. Childhood obesity and physical activity patterns in an urban primary school in Thailand. Rawal Medical Journal. 2009;34(2):203-6.
7. Amitrapai Y. Effect of exercise programs on weight and health related fitness of Prathom Suksa 5-6 level over nutritional status students in Banbanglen School, Banglen district, Nakhonpathom province. Nakhon Pathom, Thailand: Faculty of Graduate Studies, Mahidol University; 2007.
8. Amnatsatsue K. Measurement of physical function in Thai older adults: University of North Carolina at Chapel Hill; 2002.
9. Amornsriwatanakul A, Nakornkhet K, Katewongsa P, Choosakul C, Kaewmanee T, Konharn K, et al. Results from Thailand’s 2016 Report Card on Physical Activity for Children and Youth. Journal of physical activity and health. 2016;13(11 Suppl 2):S291-S8.
10. Andrews A. Factors affecting adult obesity in a large city in Thailand. US: ProQuest Information & Learning; 2014.
11. Anek A, Bunyaratavej N. Effects of circuit aerobic step exercise program on musculoskeletal for prevention of falling and enhancement of postural balance in postmenopausal women. Journal of the Medical Association of Thailand. 2015;98:S88-S94.
12. Anek A, Kanungsukasem V, Bunyaratavej N. Effects of aerobic step combined with resistance training on biochemical bone markers, health-related physical fitness and balance in working women. Journal of the Medical Association of Thailand. 2015;98:S42-S51.
13. Angkurawaranon C, Lerssrimonkol C, Jakkaew N, Philalai T, Doyle P, Nitsch D. Living in an urban environment and non-communicable disease risk in Thailand: Does timing matter? Health & Place. 2015;33:37-47.
14. Ar-Yuwat S, Clark MJ, Hunter A, James KS. Determinants of physical activity in primary school students using the health belief model. Journal of multidisciplinary healthcare. 2013;6:119-26.
15. Aree P, Wangsrikhun S, Kantawang S, Boonyasopun U, Phienchai K, Buranapin S, et al. Nutritional status, food consumption, and physical activity in adolescents: a pilot study. Nursing Journal. 2007;34(2):98-105.
16. Aree-Ue S, Petlamul M. Osteoporosis Knowledge, Health Beliefs, and Preventive Behavior: A Comparison between Younger and Older Women Living in a Rural Area. Health Care for Women International. 2013;34(12):1051-66.
17. Aree-Ue S, Pothiban L. Osteoporosis knowledge, osteoporosis prevention behavior, and bone mass in older adults living in Chiang Mai. Thai Journal of Nursing Research. 2003;7(1):1-11.
18. Aree-Ue S, Pothiban L, Belza B. Join the Movement to Have Healthy Bone Project (JHBP): Changing behavior among older women in Thailand. Health Care for Women International. 2005;26(8):748-60.
19. Artitdit P, Iamopas O, Bhakta D. Effect of Dietary and Physical Activity Intervention in Overweight and Obese Thai Adults. Annals of Nutrition and Metabolism. 2013;63:1152-.
20. Asawachaisuwikrom W. Physical activity and its predictors among older Thai adults. Journal of Science, Technology, and Humanities. 2003;1(1):65-76.
21. Asawachaisuwikrom W. Factors influencing physical activity among older adults in Saensuk sub-district, Chonburi Province. Chonburi, Thailand: 2004.
22. Assantachai P, Maranetra N. Nationwide Survey of the Health Status and Quality of Life of Elderly Thais Attending Clubs for the Elderly. Journal of the Medical Association of Thailand. 2003;86(10):938-46.
23. Assantachai P, Sriussadaporn S, Thamlikitkul V, Sitthichai K. Body composition: Gender-specific risk factor of reduced quantitative ultrasound measures in older people. Osteoporosis International. 2006;17(8):1174-81.
24. Atchara P, Kasem N, Mayuree T, Suporntip P, Seabra A, Carvalho J. Associations between Physical Activity, Functional Fitness, and Mental Health among Older Adults in Nakornpathom, Thailand. Asian Journal of Exercise & Sports Science. 2014;11(2):25-35.
25. Aung MN, Lorga T, Srikrajang J, Promtingkran N, Kreuangchai S, Tonpanya W, et al. Assessing awareness and knowledge of hypertension in an at-risk population in the Karen ethnic rural community, Thasongyang, Thailand. International Journal of General Medicine2012. p. 553-61.
26. Aungsusuknarumol C. Exercise for health behavior of community college students in Northern colleges of physical education. Bangkok, Thailand: Graduate School, Srinakharinwirot University; 2000.
27. Aunprom-me S, Aunprom-me S. Self-efficacy, decisional balance, and stages of change in physical activity among first year nursing students. Journal of Nurses Association of Thailand, North-Eastern Division. 2012;3(4):22-9.
28. Aunprom-me S, Aunprom-me S, editors. Physical Activity in Graduating Fourth Year Nursing Students: A comparative study using the Transtheoretical Model and the Stages of Change. ANPOR Conference Bangkok 2015; 2015; Bangkok, Thailand.
29. Auvichayapat P, Prapochanung M, TunkamnerdThai O, Sripanidkulchai B-o, Auvichayapat N, Thinkhamrop B, et al. Effectiveness of green tea on weight reduction in obese Thais: A randomized, controlled trial. Physiology & behavior. 2008;93(3):486-91.
30. Awikunprasert C, Vongjaturapat N, Li F, Sittiprapaporn W. Therapeutic use of music and exercise program on the quality of life in Thai cancer patients. Research Journal of Applied Sciences. 2012;7(6):297-300.
31. Ayudthaya WCN, Kritpet T. Effects of low impact aerobic dance and fitball training on bone resorption and health-related physical fitness in Thai working women. Journal of the Medical Association of Thailand. 2015;98:S52-S7.
32. Baiya N, Tiansawad S, Jintrawet U, Sittiwangkul R, Pressler SJ. A Correlational Study of Physical Activity Comparing Thai Children With and Without Congenital Heart Disease. Pacific Rim International Journal of Nursing Research. 2014;18(1):29-41.
33. Bandasak R, Narksawat K, Tangkanakul C, Chinvarun Y, Siri S. Association between hypertension and stroke among Young Thai adults in Bangkok, Thailand. Southeast Asian Journal of Tropical Medicine and Public Health. 2011;42(5):1241-8.
34. Banks E, Lim L, Seubsman SA, Bain C, Sleigh A. Relationship of obesity to physical activity, domestic activities, and sedentary behaviours: Cross-sectional findings from a national cohort of over 70,000 Thai adults. BMC Public Health. 2011;11.
35. Banwell C, Lim L, Seubsman SA, Bain C, Dixon J, Sleigh A. Body mass index and health-related behaviours in a national cohort of 87 134 Thai open university students. Journal of Epidemiology and Community Health. 2009;63(5):366-72.
36. Bhoopat L, Rojnuckarin P, Hiransuthikul N, Intragumtornchai T. Low vegetable intake is strongly associated with venous thromboembolism in Thai population. Blood Coagulation and Fibrinolysis. 2010;21(8):758-63.
37. Bhuripanyo K, Mahanonda N, Leowattana W, Ruangratanaamporn O, Sriratanasathavorn C, Chotinaiwattarakul C, et al. A 5-year prospective study of conventional risk factors of coronary artery disease in Shinawatra employees: A preliminary prevalence survey of 3,615 employees. Journal of the Medical Association of Thailand. 2000;83(SUPPL. 2):S98-S105.
38. Binhosen V, PanuThai S, Srisuphun W, Chang E, Sucamvang K, Cioffi J. Physical activity and health related quality of life among the urban Thai elderly. Thai Journal of Nursing Research. 2003;7(4):231-43.
39. Boonchuaykuakul J. Effectiveness of applying the transtheoretical model to improve physical activity behavior of university students. Oregon, the United States: Oregon State University; 2005.
40. Boonkwamdee S. A study of health behavior of overweight persons in Bangkok Metropolis. Nakhon Pathom, Thailand: Faculty of Graduate Studies, Mahidol University; 1998.
41. Boonrat N. Relationships among personal factors, spouse support, and physical activity of postpartum women. Bangkok, Thailand: Faculty of Nursing, Chulalongkorn University; 2004.
42. Boonrin P, Choeychom S, Nantsupawat W. Predictive factors on exercise behaviors of nursing students. Journal of Nursing and Health Care. 2015;33(2):176-86.
43. Boonyaratavej N, Suriyawongpaisal P, Takkinsatien A, Wanvarie S, Rajatanavin R, Apiyasawat P. Physical activity and risk factors for hip fractures in Thai women. Osteoporosis International. 2001;12(3):244-8.
44. Buarapha S. Relationships between personal factors, perception of symptoms severity, self-efficacy, social support, and physical activity in patients with chronic heart failure. Bangkok, Thailand: Faculty of Nursing, Chulalongkorn University; 2004.
45. Bunprajun T, Henriksen TI, Scheele C, Pedersen BK, Green CJ. Lifelong Physical Activity Prevents Aging-Associated Insulin Resistance in Human Skeletal Muscle Myotubes via Increased Glucose Transporter Expression. PLoS ONE. 2013;8(6):1-10.
46. Buranruk O. Effect of chi-kung exercise on chest expansion and lung volume in elderly people. KKU Res J. 2000;5(1):18-25.
47. Buranruk O, Eungpinitpong W. Effects of Ruesidadton, Chikung, and combination exercises on stress and quality of life in sedentary women. Journal of Medical Technology and Physical Therapy. 2013;25(3):280-8.
48. Buranruk O, La Grow S, Ladawan S, Makarawate P, Suwanich T, Leelayuwat N. Thai yoga as an appropriate alternative physical activity for older adults. Journal of Complementary and Integrative Medicine. 2010;7(1).
49. Butraprom C. Factors affecting internet addiction behavior of adolescence in Bangkok Metropolis. Bangkok, Thailand: Faculty of Political Science, Chulalongkorn University; 2002.
50. Chadchavalpanichaya N, Intaratep N. Exercise behavior and knowledge among the DM type II patients. Journal of the Medical Association of Thailand. 2010;93(5):587-93.
51. Chanavirut R, Khaidjapho K, Jaree P, Pongnaratorn P. Yoga exercise increases chest wall expansion and lung volumes in young healthy Thais. Faseb Journal. 2006;20(5):A1257-A.
52. Chanchalor S. Online games and Thai youth case studies of impact. Social Sciences (Pakistan). 2013;8(2):129-34.
53. Chanruengvanich W, Kasemkitwattana S, Charoenyooth C, Towanabut S, Pongurgsorn C. RCT: self-regulated exercise program in transient ischemic attack and minor stroke patients. Thai Journal of Nursing Research. 2006;10(3):165-79.
54. Chansarn S. Active ageing of elderly people and its determinants: Empirical evidence from Thailand. Asia-Pacific Social Science Review. 2012;12(1):1-18.
55. Charoenkitkarn V. The study of perceived self-efficacy and interpersonal influences to exercise behavior in the elderly with essential hypertension. Nakhon Pathom, Thailand: Faculty of Graduate Studies, Mahidol University; 2000.
56. Charoensook K. Factors affecting exercise behaviors of teachers in Nakhonpanom province in academic year 2007. Bangkok, Thailand: Graduate School, Srinakharinwirot University; 2007.
57. Charoenying W, Asawachaisuwikrom W, Junprasert S. Factors affecting exercise behavior of upper secondary level school students in schools upper the office of Prachinburi educational service area. The Journal of Faculty of Nursing Burapha University. 2006;11(1):23-34.
58. Charupash R. The self care behaviors of the western son's in laws Isaan's rural of Thailand. 7th World Conference on Educational Sciences. Procedia Social and Behavioral Sciences. 1972015. p. 2310-4.
59. Chawla N, Panza A. Assessment of childhood obesity and overweight in Thai children grade 5-9 in BMA bilingual schools, Bangkok, Thailand. J Health Res. 2012;26(6):317-22.
60. Chidnok W, Weerapun O, Srirung T, Pacharean R, Permsuwan A. the study of types and obstacle of exercise in personals of Naresuan University. Journal of Sports Science and Technology. 2007;7(1 and 2):101-8.
61. Chidnok W, Wiangkham T, Pukyod N, Nitikul P, Inchom A. The study on information of exercise services requirement in students of Naresuan University. Journal of Sports Science and Technology. 2008;8(1):131-41.
62. Chinuntuya P. A causal model of exercise behavior of the elderly in Bangkok metropolis. Bangkok, Thailand: Faculty of Graduate Studies, Mahidol University; 2001.
63. Chirawatkul S. Alternative health used among menopausal women in the northeast of Thailand. 9th International Menopause Society World Congress on the Menopause1999. p. 21-5.
64. Chompaisal S. The perceived influence of television on achievement in children and adolescents in Thailand. Illinois, the United States: Department of Educational Administrational and Foundations, Illinois State University; 1994.
65. Chonchaiya W, Nuntnarumit P, Pruksananonda C. Comparison of television viewing between children with autism spectrum disorder and controls. Acta Paediatrica. 2011;100(7):1033-7.
66. Chonchaiya W, Pruksananonda C. Television viewing associates with delayed language development. Acta Paediatrica. 2008;97(7):977-82.
67. Chongwatpol P, Gates GE. Differences in body dissatisfaction, weight-management practices and food choices of high-school students in the Bangkok metropolitan region by gender and school type. Public Health Nutrition. 2016;19(7):1222-32.
68. Choosakul C, Taweesuk D, Piyasuwan S. The Influence of personal characteristics, behavior specific-cognitions and psychological factors on exercise commitment of Thai adult populations in the Northeast. International Journal of Psychology. 2008;43(3-4):133.
69. Chotibang J, Fongkaew W, Mo-suwan L, Meininger JC, Klunklin P. Development of a family and school collaborative (FASC) Program to promote healthy eating and physical activity among school-age children. Thai Journal of Nursing Research. 2009;13(2):133-46.
70. Chotikacharoensuk P. Physical activity and psychological well-being among the elderly. Chiang Mai, Thailand: Graduate School, Chiang Mai University; 2002.
71. Chuamoor K, Kaewmanee K, Tanmahasamut P. Dysmenorrhea among Siriraj nurses; Prevalence, quality of life, and knowledge of management. Journal of the Medical Association of Thailand. 2012;95(8):983-91.
72. Chukumnerd P, Hatthakit U, Chuaprapaisilp A. The experience of persons with allergic respiratory symptoms: practicing yoga as a self-healing modality. Holistic Nursing Practice. 2011;25(2):63-70.
73. Churangsarit S, Chongsuvivatwong V. Spatial and social factors Associated with transportation and recreational physical activity among adults in Hat Yai city, Songkhla, Thailand. Journal of Physical Activity and Health. 2011;8(6):758-65.
74. Churproong S, Khampirat B, Ratanajaipan P, Tattathongkom P. The effect of the arm swing on the heart rate of non-athletes. Journal of the Medical Association of Thailand. 2015;98:S79-S86.
75. Dajpratham P, Chadchavalpanichaya N. Knowledge and practice of physical exercise among the inhabitants of Bangkok. Journal of the Medical Association of Thailand. 2007;90(11):2470-6.
76. Dancy C, Lohsoonthorn V, Williams MA. Risk of dyslipidemia in relation to level of physical activity among Thai professional and office workers. Southeast Asian Journal of Tropical Medicine and Public Health. 2008;39(5):932-41.
77. Danyuthasilpe C, Amnatsatsue K, Tanasugarn C, Kerdmongkol P, Steckler AB. Ways of healthy aging: A case study of elderly people in a Northern Thai village. Health Promotion International. 2009;24(4):394-403.
78. Daraha K. The effect of the Internet use on high school students: A case study of Pattani province of Thailand. Psu-Usm International Conference on Humanities and Social Sciences. Procedia Social and Behavioral Sciences. 912013. p. 241-56.
79. Dasa P. Exercise behaviors and perceived barriers to exercise among female faculty members in Chiang Mai University. Chiang Mai, Thailand: Graduate School, Chiang Mai University; 2001.
80. Decharat S, Phethuayluk P, Maneelok S. Prevalence of Musculoskeletal Symptoms among Dental Health Workers, Southern Thailand. Advances in Preventive Medicine. 2016:1-6.
81. Dedkhard S. Risk factors of cardiovascular disease in rural Thai women: University of Arizona; 2006.
82. Deenan A. A Comparative Study of Exercise Behaviors, Eating Behaviors, Serum Lipids, and Body Mass Index of Thai Adolescents: Urban and Rural Areas of the Eastern Seaboard of Thailand. Chonburi, Thailand: 2001.
83. Deenan A. Testing the health promotion model with Thai adolescents: Saint Louis University; 2003.
84. Deesomboon S. The home-based physical activities program in daily life among older adults. Bangkok, Thailand: Faculty of Graduate Studies, Mahidol University; 2008.
85. Dennerstein L, Lehert P, Heinemann K. Global study of women's experiences of premenstrual symptoms and their effects on daily life. Menopause International. 2011;17(3):88-95.
86. Duangchan P, Yoelao D, Macaskill A, Intarakamhang U, Suprasonsin C. Interventions for healthy eating and physical activity among obese elementary schoolchildren: observing changes of the combined effects of behavioral models. International Journal of Behavioral Science. 2010;5(1):46-59.
87. Duangtep Y, Narksawat K, Chongsuwat R, Rojanavipart P. Association between an unhealthy lifestyle and other factors with hypertension among hill tribe populations of Mae Fah Luang district, Chiang Rai Province, Thailand. Southeast Asian Journal of Tropical Medicine and Public Health. 2010;41(3):726-34.
88. Eiamudomkan M, Sirirassamee T, Sirirassamee B. Consumption of vegetables, fruits, physical activity, and sedentary behaviors in Thai adolescents. Journal of Medicine and Health Science. 2014;21(2):40-8.
89. Ekpanyaskul C, Sithisarankul P, Wattanasirichaigoon S. Overweight/obesity and related factors among Thai medical students. Asia-Pacific Journal of Public Health. 2013;25(2):170-80.
90. Ethisan P, Chapman R, Kumar R, Somrogthong R. Effectiveness of group-mediated lifestyle physical activity program for health benefit in physical activity among elderly people at rural Thailand. Journal of Ayub Medical College, Abbottabad : JAMC. 2015;27(2):292-5.
91. Ethisan P, Somrongthong R, Ahmed J, Kumar R, Chapman RS. Factors Related to Physical Activity Among the Elderly Population in Rural Thailand. Journal of Primary Care & Community Health. 2016:1-6.
92. Fuangswasdi S. Need for exercising of personnel of the department of Foreign Ministry of Commerce. Bangkok, Thailand: Graduate School, Ramkhamhaeng University; 1998.
93. Fuzhong L, Harmer P, Fisher KJ, Junheng X, Fitzgerald K, Vongjaturapat N. Tai Chi-Based Exercise for Older Adults With Parkinson's Disease: A Pilot-Program Evaluation. Journal of Aging & Physical Activity. 2007;15(2):139-51.
94. Geurgoolgitjagan N, Chongchareon W. Factors influencing Tai Chi-Chigong exercise by people in Southern Thailand. Songkla, Thailand: 2008.
95. Gidlöf L, Retta Belay H. Habits related to television, computer games and eating among school children in a rural and an urban area of Thailand. Uppsala, Sweden: Uppsala University; 2011.
96. Halvorsen A. Facebook usage in Thailand: The plurilingual competencies of Thai high school students and teachers. US: ProQuest Information & Learning; 2015.
97. Hamirattisai T, Johnson RA, Kawinwonggowit V. Evaluating functional activity in older Thai adults. Rehabilitation Nursing. 2006;31(3):124-8.
98. Harnirattisai T, Johnson RA. Effectiveness of a behavioral change intervention in Thai elders after knee replacement. Nursing Research. 2005;54(2):97-107.
99. Henry CJ, Webster-Gandy J, Varakamin C. A comparison of physical activity levels in two contrasting elderly populations in Thailand. American journal of human biology: the official journal of the Human Biology Council. 2001;13(3):310-5.
100. Hirohide Y, Motoyuki Y, Nedsuwan S, Moolphate S, Hiroshi F, Tsutomu K, et al. Daily salt intake estimated by overnight urine collections indicates a high cardiovascular disease risk in Thailand. 2016;25(1):39-45.
101. Hiruntrakul A, Nanagara R, Emasithi A, Borer K. Effect of once a week endurance exercise on fitness status in sedentary subjects. J Med Assoc Thai. 2010;93(9):1070-4.
102. Hiruntrakul A, Nanagara R, Emasithi A, Borer KT. Effect of endurance exercise on resting testosterone levels in sedentary subjects. Central European Journal of Public Health. 2010;18(3):169-72.
103. Howteerakul N, Suwannapong N, Rittichu C, Rawdaree P. Adherence to regimens and glycemic control of patients with type 2 diabetes attending a tertiary Hospital Clinic. Asia-Pacific Journal of Public Health. 2007;19(1):43-9.
104. Howteerakul N, Suwannapong N, Sittilerd R, Rawdaree P. Health risk behaviors, awareness, treatment and control of hypertension among rural community people in Thailand. Asia-Pacific Journal of Public Health. 2006;18(1):3-9.
105. Howteerakul N, Suwannapong N, Than M. Cigarette, alcohol use and physical activity among Myanmar youth workers, Samut Sakhon Province, Thailand. Southeast Asian Journal of Tropical Medicine and Public Health. 2005;36(3):790-6.
106. In-Iw S, Manaboriboon B, Chomchai C. A comparison of body-image perception, health outlook and eating behavior in mildly obese versus moderately-to-severely obese adolescents. Journal of the Medical Association of Thailand. 2010;93(4):429-35.
107. In-iw S, Suchritpongsa S, Manaboriboon B, Chomchai C. Obesity in Thai adolescents: lifestyles, health attitudes and psychosocial concerns. Siriraj Med J. 2010;62(6):245-9.
108. Ing-Arahm R, Suppuang A, Imjaijitt W. The study of medical students' attitudes toward exercise for health promotion in Phramongkutklao College of Medicine. Journal of the Medical Association of Thailand = Chotmaihet thangphaet. 2010;93 Suppl 6:S173-8.
109. Insawang T, Selmi C, Cha'on U, Pethlert S, Yongvanit P, Areejitranusorn P, et al. Monosodium glutamate (MSG) intake is associated with the prevalence of metabolic syndrome in a rural Thai population. Nutrition and Metabolism. 2012;9.
110. Intachat N. The Influence of Bio-Sociology and Behavioral Factors on Thai Adult Mortality in the Northeastern Community of Thailand. Crisis Management in the Time of Changing World. Advances in Intelligent Systems Research. 632012. p. 365-74.
111. Intarakamhang P, Chintanaprawasee P. Effects of Dao De Xin Xi exercise on balance and quality of life in Thai elderly women. Global journal of health science. 2012;4(1):237-44.
112. Intipanya P. Relationships between personal factors, lifestyle, and health outcomes in gestational diabetes mellitus women. Bangkok, Thailand: Faculty of Nursing, Chulalongkorn University; 2005.
113. Intorn S. Relationships between selected factors and exercise behaviors of middle aged adult in Nakorn Sawan province. Bangkok, Thailand: Faculty of Nursing, Chulalongkorn University; 2003.
114. Intusoma U, Mo-Suwan L, Chongsuvivatwong V. Duration and practices of television viewing in Thai infants and toddlers. Journal of the Medical Association of Thailand. 2013;96(6):650-3.
115. Intusoma U, Mo-suwan L, Ruangdaraganon N, Panyayong B, Chongsuvivatwong V. Effect of television viewing on social-emotional competence of young Thai children. Infant Behavior and Development. 2013;36(4):679-85.
116. Isarabhakdi P, Pewnil T. Engagement with family, peers, and Internet use and its effect on mental well-being among high school students in Kanchanaburi Province, Thailand. International Journal of Adolescence and Youth. 2016;21(1):15-26.
117. Ishimaru T, Arphorn S. Hematocrit levels as cardiovascular risk among taxi drivers in Bangkok, Thailand. Industrial health. 2016.
118. Ivanovitch K, Klaewkla J, Chongsuwat R, Viwatwongkasem C, Kitvorapat W. The intake of energy and selected nutrients by Thai urban sedentary workers: an evaluation of adherence to dietary recommendations. Journal of Nutrition and Metabolism. 2014;2014:17.
119. Jaarsma T, Strömberg A, Ben Gal T, Cameron J, Driscoll A, Duengen HD, et al. Comparison of self-care behaviors of heart failure patients in 15 countries worldwide. Patient Education and Counseling. 2013;92(1):114-20.
120. Jaikhamwang N. Risk behaviors of diabetes and hypertension risk groups: a case study in Ban Pak Ka Yang sub-district, health promoting hospital, Sukhothai province. Journal of Community Development and Life Quality. 2015;3(2):173-84.
121. Jaitam A. Factors affecting health promoting behaviors of hypertensive patients at Chaturapakpiman hospital, Roi Et province. Khon Kaen, Thailand: Graduate School, Khon Kaen University; 2002.
122. Jaiyungyuen U, Suwonnaroop N, Priyatruk P, Moopayak K. Factors influencing health-promoting behaviors of older people with hypertension. 1st Mae Fah Luang University International Conference 2012; Chiang Rai, Thailand: Mae Fah Luang University; 2012. p. 1-9.
123. Jalayondeja C, Jalayondeja W, Suttiwong J, Sullivan PE, Nilanthi D. Physical Activity, Self-Esteem, and Quality of Life among People with Physical Disability. Southeast Asian Journal of Tropical Medicine and Public Health. 2016;47(3):546-58.
124. Jalayondeja C, Jalayondeja W, Vachalathiti R, Bovonsunthonchai S, Sakulsriprasert P, Kaewkhuntee W, et al. Cross-cultural adaptation of the compendium of physical activity: Thai translation and content validity. Journal of the Medical Association of Thailand. 2015;98 Suppl 5:S53-S9.
125. Jamjan L, Maliwan V, Pasunant N, Sirapo-ngam Y, Porthiban L. Self-Image of Aging: A Method for Health Promotion. Nursing & Health Sciences. 2002;4(3):A6-A.
126. Janbumrung S. Need for exercising of personnel in Pramongkutklao hospital. Bangkok, Thailand: Physical Education, Ramkhamhaeng University; 1998.
127. Jantarapakde J, Phanuphak N, Chaturawit C, Pengnonyang S, Mathajittiphan P, Takamtha P, et al. Prevalence of metabolic syndrome among antiretroviral-naive and antiretroviral-experienced HIV-1 infected Thai adults. AIDS Patient Care and STDs. 2014;28(7):331-40.
128. Janyacharoen T, Kunbootsri N, Arayawichanon P, Chainansamit S, Sawanyawisuth K. Responses of Six-Weeks Aquatic Exercise on the Autonomic Nervous System, Peak Nasal Inspiratory Flow and Lung Functions in Young Adults with Allergic Rhinitis. Iranian Journal of Allergy, Asthma & Immunology. 2015;14(3):280-6.
129. Janyacharoen T, Laophosri M, Kanpittaya J, Auvichayapat P, Sawanyawisuth K. Physical performance in recently aged adults after 6 weeks traditional Thai dance: A randomized controlled trial. Clinical Interventions in Aging. 2013;8:855-9.
130. Janyacharoen T, Phusririt C, Angkapattamakul S, Hurst CP, Sawanyawisuth K. Cardiopulmonary effects of traditional Thai dance on menopausal women: A randomized controlled trial. Journal of Physical Therapy Science. 2015;27(8):2569-72.
131. Janyacharoen T, Sirijariyawat K, Nithiatthawanon T, Pamorn P, Sawanyawisuth K. Modified stepping exercise improves physical performances and quality of life in healthy elderly subjects. The Journal of sports medicine and physical fitness. 2016.
132. Jareonpol O, Paisanpattanasakul Y, Chottidao M. Physical activity and physical fitness level of Mahidol University Employee, s Salaya Campus. Thammasat Medical Journal. 2014;14(4):562-71.
133. Jarupanich T. Prevalence and risk factors associated with osteoporosis in women attending menopause clinic at Hat Yai Regional Hospital. Journal of the Medical Association of Thailand. 2007;90(5):865-9.
134. Jaruratanasirikul S, Wongwaitaweewong K, Sangsupawanich P. Electronic game play and school performance of adolescents in Southern Thailand. Cyberpsychology and Behavior. 2009;12(5):509-12.
135. Jaruwan P, Arpaporn P, Sunee L, Jeeranun K. The diamond level health promoting schools (DLHPS) program for reduced child obesity in Thailand: lessons learned from interviews and focus groups. Asia Pacific Journal of Clinical Nutrition. 2014;23(2):293-300.
136. Jermsuravong W, Vongjaturapat N, Li F. The influence of exercise motivation on exercise behavior among Thai youth. Journal of Population and Social Studies. 2008;17(1):93-114.
137. Jewpattanakul Y, Reungthongdee U, Tabkaew T. The effect of the arm swing exercise with family participation program on exercise behavior in elderly with essential hypertension. Journal of Nursing Science. 2012;30(2):46-57.
138. Jiamjarasrangsi W, Attavorrarat S, Navicharern R, Aekplakorn W, Keesukphan P. Assessment of 5-year system-wide type 2 diabetes control measures in a Southeast Asian metropolis. Asian Biomedicine. 2014;8(1):75-82.
139. Jindawong B, Kuhiranyaratn P, Paileeklee S, Ratanasiri A, See-Ubpalad W. Type, duration, and effect of physical exercise on chronic health diseases among urban elderly in Khon Kaen Province, Thailand. Journal of Aging and Physical Activity. 2008;16:S57-S.
140. Jirapinyo P, Wongarn R, Limsathayourat N, Maneenoy S, Somsa-Ad K, Thinpanom N, et al. Adolescent Height : Relationship to Exercise, Milk Intake and Parents' Height. Journal of the Medical Association of Thailand. 1997;80(10):641-6.
141. Jirasatmathakul P, Poovorawan Y. Prevalence of video games among Thai children: Impact evaluation. Journal of the Medical Association of Thailand. 2000;83(12):1509-13.
142. Jirojanakul P, Skevington SM, Hudson J. Predicting young children's quality of life. Social Science and Medicine. 2003;57(7):1277-88.
143. Jitapunkul S, Yuktananandana P, Parkpian V. Risk factors of hip fracture among Thai female patients. Journal of the Medical Association of Thailand. 2001;84(11):1576-81.
144. Jitnarin N, Kosulwat V, Boonpraderm A, Haddock CK, Poston WS. The relationship between smoking, BMI, physical activity, and dietary intake among Thai adults in central Thailand. J Med Assoc Thai. 2008;91(7):1109-16.
145. Jitramontree N. Predicting exercise behavior among Thai elders: Testing the theory of planned behavior: University of Iowa; 2003.
146. Jitsacorn C. Perceived benefits and barriers to exercise behavior in coronary artery disease patients. Nakhon Pathom, Thailand: Faculty of Graduate Studies, Mahidol University; 2000.
147. Jordan S, Lim L, Berecki-Gisolf J, Bain C, Seubsman SA, Sleigh A, et al. Body mass index, physical activity, and fracture among young adults: longitudinal results from the Thai cohort study. Journal of epidemiology / Japan Epidemiological Association. 2013;23(6):435-42.
148. Jordan S, Lim L, Vilainerun D, Banks E, Sripaiboonkij N, Seubsman S-a, et al. Breast cancer in the Thai Cohort Study: an exploratory case-control analysis. The Breast. 2009;18(5):299-303.
149. Julvanichpong T. Predictive Factors of Exercise Behaviors of Junior High School Students in Chonburi Province. World Academy of Science, Engineering and Technology, International Journal of Social, Behavioral, Educational, Economic, Business and Industrial Engineering. 2015;9(7):2633-8.
150. Junhasiri N. The effect of an aerobic exercise upon the physical fitness components in elderly women. Bangkok, Thailand: Srinakharinwirot University; 1993.
151. Junlapeeya P. Model testing of exercise behavior in Thai female registered nurses in an urban hospital: University of Maryland, Baltimore; 2005.
152. Kabkaew T. Factors affecting exercise behavior of assistant-nurse students, Hospital for Tropical Disease, Mahidol University. Bangkok, Thailand: Graduate School, Kasetsart University; 2006.
153. Kaewanuchit C. A path analysis of mental health among Thai elderly with diabetes mellitus. Pertanika Journal of Science and Technology. 2016;24(2):285-94.
154. Kaewboonchoo O, Saleekul S, Powwattana A, Kawai T. Blood lead level and blood pressure of bus drivers in Bangkok, Thailand. Industrial Health. 2007;45(4):590-4.
155. Kaewpan W, Kalampakorn S. Health status and health promoting behaviors among aging workers in Thailand. Journal of the Medical Association of Thailand. 2012;95(SUPPL 6):S16-S20.
156. Kaewpan W, Kalampakorn S, Luksamijarulkul P. Factors related to health-promoting behaviors among Thai middle-aged men. Journal of the Medical Association of Thailand= Chotmaihet thangphaet. 2007;90(9):1916-24.
157. Kaewthong P, Buranruk O, Eungpinitpong W, soontarapa S. Comparison of Ruesidadton-Chikung combination exercise and Taichi exercise on lower extremities strength and balance in sedentary middle-aged women. Journal of Medical Technology and Physical Therapy. 2015;27(1):79-86.
158. Kaewthummanukul T, Brown KC, Weaver MT, Thomas RR. Predictors of exercise participation in female hospital nurses. Journal of Advanced Nursing. 2006;54(6):663-75.
159. Kaewthummanukul T, Chanprasit C, Poosawang R, Tripibool D, Songkham W. Predictors of exercise among practical nurses. Nursing Journal. 2008;35(1):22-35.
160. Kaewwit R. Factors Influencing the Internet Using Behavior of Undergraduate Students in Bangkok and Suburban Areas. BU Academic Review. 2007;6(1):26-33.
161. Kallaya K, Thasanasuwan W, Wimonpeerapattana W, Seaburin W, Srichan W, Kunapan P. Relationship of Physical Activity Level, Percent Body Fat, Percent Lean Body Mass and Bone Z-Score in Thai Adolescents. Annals of Nutrition and Metabolism. 2009;55:717-.
162. Kanchanomai S, Janwantanakul P, Jiamjarasrangsi W. One-year Incidence and Risk Factors of Thoracic Spine Pain in Undergraduate Students. Journal of Physical Therapy Science. 2013;25(1):15-20.
163. Kanchanomai S, Janwantanakul P, Pensri P, Jiamjarasrangsi W. Prevalence of and factors associated with musculoskeletal symptoms in the spine attributed to computer use in undergraduate students. Work. 2012;43(4):497-506.
164. Kantachuvessiri A, Sirivichayakul C, Kaewkungwal J, Tungtrongchitr R, Lotrakul M. Factors associated with obesity among workers in a metropolitan waterworks authority. Southeast Asian Journal of Tropical Medicine and Public Health. 2005;36(4):1057-65.
165. Kanthamalee S, Panuthai S, Chaiwan S. Effects of the self-efficacy and social support enhancement program on exercise behavior and blood pressure among hypertensive elderly. Nursing Journal. 2007;34(4):93-103.
166. Karoonngamphan M, Suvaree S, Numfone N. Health Behaviors and Health Status of Workers: A Case Study of Workplaces in Sathorn District, Bangkok Metropolitan. Songklanagarind Journal of Nursing. 2012;32(3):51-66.
167. Karuncharernpanit S. The effect of an exercise intervention on physical and cognitive function, psychological health and quality of life among older adults with dementia in Bangkok, Thailand. Western Australia, Australia: Faculty of Computing, Health and Science, Edith Cowan University; 2012.
168. Karuncharernpanit S, Hendricks J, Toye C. Perceptions of exercise for older people living with dementia in Bangkok, Thailand: an exploratory qualitative study. International Journal of Older People Nursing. 2016;11(3):166-75.
169. Katewongsa P, Sawangdee Y, Yousomboon C, Choolert P. Physical activity in Thailand: The general situation at national level. Journal of Science & Medicine in Sport. 2014;18:e100-e1.
170. Keawduangdee P, Puntumetakul R, Swangnetr M, Laohasiriwong W, Settheetham D, Junichiro Y, et al. Prevalence of low back pain and associated factors among farmers during the rice transplanting process. Journal of Physical Therapy Science. 2015;27(7):2239-45.
171. Keawvilai S. The predictive factors on exercise behaviors of undergraduate students Rajamangala University of Technology Phra Nakhon. Bangkok, Thailand: 2009.
172. Ketkasan N, Pongpanich S. Examining stages of readiness exercise behavior change among Thai university students. KPEAW International Symposium; Seoul, Korea2013. p. 175-6.
173. Kheawwan P, Chaiyawat W, Aungsuroch Y, Bill Wu YW. Patient readiness to exercise after cardiac surgery development of the readiness to change exercise questionnaire. Journal of Cardiovascular Nursing. 2016;31(2):186-93.
174. Kheokao J, Siriwanij W, Yingrengreung S, Krirkgulthorn T, Panidchakult K. Media Use of Nursing Students in Thailand. 2015 4th International Symposium on Emerging Trends and Technologies in Libraries and Information Services (Ettlis). 2015:123-7.
175. Khongprasert S, Bhidayasiri R, Kanungsukkasem V. A Thai dance exercise regimen for people with Parkinson's disease. J Health Res. 2012;26(3):125-9.
176. Khongprasert S, Bhidayasiri R, Kanungsukkasem V. Thai Classical Dance: From being part of the culture to being an exercise. Movement Disorders. 2014;29:S15-S.
177. Khotcharrat R, Patikulsila D, Hanutsaha P, Khiaocham U, Ratanapakorn T, Sutheerawatananonda M, et al. Epidemiology of age-related macular degeneration among the elderly population in Thailand. Journal of the Medical Association of Thailand. 2015;98(8):790-7.
178. Khruakhor S, Sritipsukh P, Siripakar Y, Vachalathit R. Prevalence and risk factors of low back pain among the university staff. Journal of the Medical Association of Thailand. 2010;93(SUPPL 7):S142-S8.
179. Khui-apai K. Effect of Tai Chi Qigong exercise on blood pressure and drug use among the elderly with essential hypertension. Chiang Mai, Thailand: Graduate School, Chiang Mai University; 2005.
180. Khumprommarach S. Effects of minifitball exercise program on health-related physical fitness and quality of life in working women. Bangkok, Thailand: Faculty of Sports Science, Chulalongkorn University; 2010.
181. Khumsri J, Yingyeun R, Manwong M, Hanprathet N, Phanasathit M. Prevalence of facebook addiction and related factors among Thai high school students. Journal of the Medical Association of Thailand. 2015;98:S51-S60.
182. Khunphasee A. Attitude to exercise and cardiopulmonary endurance fitness in staff of rehabilitation department at Phramongkutklao hospital. Royal Thai Army Medical Journal. 2010;63(3):125-34.
183. Khuntongkaew S. Exercise behavior among health group members at Ratchaburi province. Bangkok, Thailand: Graduate School, Silpakorn University; 2005.
184. Khwanchuea R, Thanapop S, Samuhasaneeto S, chartwaingam S, Mukem S. Bone Mass, Body Mass Index, and Lifestyle Factors: A Case Study of Walailak University Staff. 2012;9:263-75.
185. Kiatrungrit K, Hongsanguansri S. Cross-sectional study of use of electronic media by secondary school students in Bangkok, Thailand. Shanghai Archives of Psychiatry. 2014;26(4):216-26.
186. Kijboonchoo K, Thasanasuwan W, Seaburin W, Wimonpeerapattana W, Srichan W, Kunapan P. Is There Any Gender Difference in Physical Activity Level in Thai Adolescents? Annals of Nutrition and Metabolism. 2009;55:570-.
187. Kijboonchoo K, Thasanasuwan W, Yamborisut U, Tatsameesopaporn W, Jitjang U, Srichan W. Report of the development of validated body fat, body mass index, and physical activity assessment for Thai children. Bangkok, Thailand: 2007.
188. Kitrungpipat N, Phannithit A. Self-health care behavior student in Silpakorn University Phrtchaburi IT Campus. Bangkok, Thailand: Faculty of Management Science, Silpakorn University; 2012.
189. Kittipimpanon K. Factors Associated with Physical Performance Among Elderly in Urban Poor Community. Nakorn Pathom, Thailand: Faculty of Graduate Studies, Mahidol University; 2006.
190. Klainin-Yobas P, He HG, Lau Y. Physical fitness, health behavior and health among nursing students: A descriptive correlational study. Nurse Education Today. 2015;35(12):1199-205.
191. Klanarong S. Socio-demographic distribution of health-related fitness of Thai children. South Australia, Australia: University of South Australia; 2005.
192. Kongcheewasakul C, Klanarong S, Sathirapanya C. Exercise behavior for health of Rajamangala Srivijaya university students, Songkhla Campus. AL-NUR. 2014;9(16):59-70.
193. Kongin W. Self-care of the rural Thai elderly: Catholic University of America; 1998.
194. Kongkanand A. Prevalence of erectile dysfunction in Thailand. Thai Erectile Dysfunction Epidemiological Study Group. International journal of andrology. 2000;23 Suppl 2:77-80.
195. Konharn K, Karawa J, Maneetam T, Puangsuwan A, Kosolsak M, Nakornkhet K. Validity and reliability of the physical activity questionnaire for Thai children and youth 2015 in age 14-17 year. Bangkok, Thailand: 2016.
196. Konharn K, Santos MP, Ribeiro JC. Socioeconomic status and objectively measured physical activity in Thai adolescents. Journal of Physical Activity and Health. 2014;11(4):712-20.
197. Konharn K, Santos MP, Ribeiro JC. Differences between weekday and weekend levels of moderate-to-vigorous physical activity in Thai adolescents. Asia-Pacific Journal of Public Health. 2015;27(2):NP2157-NP66.
198. Kornanong Y. Effects of 10,000 steps a day on physical and mental health in overweight participants in a community setting: a preliminary study. Brazilian Journal of Physical Therapy / Revista Brasileira de Fisioterapia. 2016;20(4):367-73.
199. Kraithaworn P, Sirapo-ngam Y, Piaseu N, Nityasuddhi D, Gretebeck KA. Factors predicting physical activity among older Thais living in low socioeconomic urban communities. Pacific Rim International Journal of Nursing Research. 2011;15(1):39-56.
200. Krittatunmakul S. Guidelines for transport system improvement for promoting physical activities of Trang city. Bangkok, Thailand: Faculty of Architecture, Chulalongkorn University; 2013.
201. Kruavit A, Chailurkit LO, Thakkinstian A, Sriphrapradang C, Rajatanavin R. Prevalence of Vitamin D insufficiency and low bone mineral density in elderly Thai nursing home residents. BMC Geriatrics. 2012;12.
202. Kuhiranyaratn P, Jindawong B, Paileeklee S, Ratanasiri A, See-Ubpalad W. Social support and physical exercise among rural elderly in Khon Kaen province, Thailand. Journal of Aging and Physical Activity. 2008;16:S186-S.
203. Kuhirunyaratn P, Prasomrak P, Jindawong B. Factors related to falls among community dwelling elderly. Southeast Asian Journal of Tropical Medicine and Public Health. 2013;44(5):906-15.
204. Kumkate B, Wongpat P, Sanjaroensuttikul N. Effect of Tai Chi Chun exercise on balance in Thai elderly people. J Thai Rehabil Med. 2007;17(3):73-8.
205. Kuptniratsaikul V, Tosayanonda O, Nilganuwong S, Thamalikitkul V. The Efficacy of a Muscle Exercise Program to Improve Functional Performance of the Knee in Patients with Osteoarthritis. Journal of the Medical Association of Thailand. 2002;85(1):33-40.
206. Kuramasuwan B, Howteerakul N, Suwannapong N, Rawdaree P. Diabetes, impaired fasting glucose, daily life activities, food and beverage consumption among Buddhist monks in Chanthaburi Province, Thailand. International Journal of Diabetes in Developing Countries. 2013;33(1):23-8.
207. Kurmlue P. Factors affecting Payap university students. Chiang Mai, Thailand: Graduate School, Chiang Mai University; 2000.
208. L LYL, Kjellstrom T, Sleigh A, Khamman S, Seubsman SA, Dixon J, et al. Associations between urbanisation and components of the health-risk transition in Thailand. A descriptive study of 87,000 Thai adults. Glob Health Action. 2009;2.
209. Lam LCW, Ong PA, Dikot Y, Sofiatin Y, Wang H, Zhao M, et al. Intellectual and physical activities, but not social activities, are associated with better global cognition: A multi-site evaluation of the cognition and lifestyle activity study for seniors in Asia (CLASSA). Age and Ageing. 2015;44(5):835-40.
210. Laophosri M, Kanpittaya J, Sawanyawisuth K, Auvichayapat P, Janyacharoen T. Effects of Thai dance on balance in Thai elderly. Chula Med J. 2013;57(3):345-57.
211. Laosupap K, Sota C, Laopaiboon M. Factors affecting physical activity of rural Thai midlife women. Journal of the Medical Association of Thailand. 2008;91(8):1269-75.
212. Lau EM, Suriwongpaisal P, Lee JK, Das De S, Festin MR, Saw SM, et al. Risk factors for hip fracture in Asian men and women: the Asian osteoporosis study. Journal of bone and mineral research: the official journal of the American Society for Bone and Mineral Research. 2001;16(3):572-80.
213. Lavichant A. Factors affecting the internet usage behavior of undergraduate and graduate students in Bangkok metropolitan area. Bangkok, Thailand: Graduate School, Srinakharinwirot University; 2006.
214. Lazzarino AI, Yiengprugsawan V, Sam-ang S, Steptoe A, Sleigh AC. The associations between unhealthy behaviours, mental stress, and low socio-economic status in an international comparison of representative samples from Thailand and England. Globalization & Health. 2014;10(1):1-18.
215. Le D, Garcia A, Lohsoonthorn V, Williams MA. Prevalence and risk factors of hypercholesterolemia among Thai men and women receiving health examinations. Southeast Asian Journal of Tropical Medicine and Public Health. 2006;37(5):1005-14.
216. Leelacharas S, Kerdonfag P, Chontichachalalauk J, Sanongdej W. Illness Perceptions, Lifestyle Behaviors, Social Support, and Cardiovascular Risks in People with Hypertension in Urban and Rural Areas of Thailand. Pacific Rim International Journal of Nursing Research. 2015;19(3):245-56.
217. Leelarungrayub D, Pratanaphon S, Pothongsunun P, Sriboonreung T, Yankai A, Bloomer RJ. Vernonia cinerea less supplementation and strenuous exercise reduce smoking rate: relation to oxidative stress status and beta-endorphin release in active smokers. Journal of the International Society of Sports Nutrition. 2010;7:21-30.
218. Leelarungrayub D, Saidee K, Pothongsunun P, Pratanaphon S, YanKai A, Bloomer RJ. Six weeks of aerobic dance exercise improves blood oxidative stress status and increases interleukin-2 in previously sedentary women. Journal of Bodywork and Movement Therapies. 2011;15(3):355-62.
219. Leelayuwat N, Tunkumnerdthai O, Donsom M, Punyaek N, Manimanakorn A, Kukongviriyapan U, et al. An alternative exercise and its beneficial effects on glycaemic control and oxidative stress in subjects with type 2 diabetes. Diabetes Research & Clinical Practice. 2008;82(2):e5-e8.
220. Leemingsawat W, Chakraphan D, Benjapalakorn B, Kamawatana U, Siripatt A. A study of exercise behaviors of students in higher education institutes. Journal of Sports Science and Health. 2007;8(1):24-37.
221. Leethong-in M. A causal model of physical activity in healthy older Thai people. Bangkok, Thailand: Faculty of Nursing, Chulalongkorn University; 2009.
222. Leethong-in M, Yunibhand J, Aungsuroch Y, Magiivy JK, Leethong-in M, Yunibhand J, et al. Assessment of the environmental support for physical activity scale among Thai elderly. Chula Med J. 2011;55(5):421-35.
223. Leggat PA, Chowanadisai S, Kedjarune U, Kukiattrakoon B, Yapong B. Health of dentists in southern Thailand. International Dental Journal. 2001;51(5):348-52.
224. Lerssrimongkol C, Wisetborisut A, Angkurawaranon C, Jiraporncharoen W, Lam KB. Active commuting and cardiovascular risk among health care workers. Occupational medicine (Oxford, England). 2016;66(6):483-7.
225. Liangchawengwong S, Pothiban L, Panuthai S, Boonchuang P. Prevalence, Stages of Change for Lifestyle-Related Cardiovascular Risk Factors, and Influencing Factors of Physical Activity among Thai Young Adults. Pacific Rim International Journal of Nursing Research. 2013;17(3):217-33.
226. Limachan R. Physical activity and health status of professional nurses at Bangkok Metropolitan Administration Medical College and Vajira hospital. Bangkok, Thailand: Graduate School, Srinakharinwirot University; 2006.
227. Limpaphayom K, Bunyavejchevin S, Panyakhamlerd K, Poshyachinda M, Taechakraichana N. Risk factors of osteoporosis in Thai postmenopausal women attending menopause clinic at Chulalongkorn Hospital. 1st Asian-European Congress on the Menopause1998. p. 181-5.
228. Limpawattana P, Assantachai P, Krairit O, Kengkijkosol T, Wittayakom W, Pimporm J, et al. The predictors of skeletal muscle mass among young Thai adults: A study in the rural area of Thailand. Biomedical Research (India). 2016;27(1):29-33.
229. Lindholm A, Baylis R. Food consumption, physical activity and sedentary activities among 12-13 year old school children in a rural and an urban area of Thailand. Uppsala, Sweden: Uppsala University; 2009.
230. Loipha S. Thai Elderly Behavior of Internet Use. 3rd International Conference on Integrated Information. Procedia Social and Behavioral Sciences. 1472014. p. 104-10.
231. Lundberg PC, Thrakul S. Diabetes type 2 self-management among Thai Muslim women. Journal of Nursing & Healthcare of Chronic Illnesses. 2011;3(1):52-60.
232. Mahanonda N, Bhuripanyo K, Leowattana W, Kangkagate C, Chotinaiwattarakul C, Panyarachun S, et al. Regular exercise and cardiovascular risk factors. Journal of the Medical Association of Thailand. 2000;83(Suppl 2):S153-S8.
233. Mai-um W, Hiransuthikul N, Sritara P, Tunlayadechanont S, Larbcharoensub N, Wongwichai S, et al. Stroke incidences and related factors among employees working at the central office of the electricity generating authority of Thailand (EGAT): a prospective-descriptive study. Journal of Health Research. 2014;28(1):13-21.
234. Makesrithongkum B, editor Internet use of Thai children and youth at various stages of age development. Proceedings of the IADIS International Conference WWW/Internet 2009, ICWI 2009; 2009.
235. Mamom J. AOS8 Effectiveness of an education-combining exercise programme for chemotherapy-related fatigue in women with breast cancer. European Journal of Cancer. 2012;48(s4):S6-S.
236. Mandal GK. Physical activity, dietary habits and blood pressure of hypertensive patients in Phutthamonthon district, Nakorn Pathom province, Thailand. Nakorn Pathom, Thailand: Faculty of Graduate Studies, Mahidol University; 2009.
237. Maneedang P. The Effectiveness of Dietary and Exercise Behavior Development Program for Overweight Students. Nakhon Pathom, Thailand: Faculty of Graduate Studies, Mahidol University; 2007.
238. Mateeskunkan S. A Motivational Study of Exerciser in Bangkok Metropolitan Administration Public Parks. Nakhon Pathom, Thailand: Faculty of Graduate Studies, Mahidol University; 2003.
239. McCaffrey R, Ruknui P, Hatthakit U, Kasetsomboon P. The effects of yoga on hypertensive persons in Thailand. Holistic nursing practice. 2005;19(4):173-80.
240. Merakate J. Leisure participation of youths aged between 12-18 at Suk Samran district, Ranong Province. Kasetsart Journal - Social Sciences. 2007;28(2):202-9.
241. Methapatara W, Srisurapanont M. Pedometer walking plus motivational interviewing program for Thai schizophrenic patients with obesity or overweight: A 12-week, randomized, controlled trial. Psychiatry and Clinical Neurosciences. 2011;65(4):374-80.
242. Mhaopech K, Choupanich K, Lapho P, Teamtaokerd W. Behaviors for exercises of personnel in Kasetsart University, Kampheangsaen Campus. Bangkok, Thailand: 2012.
243. Mizumoto K. Hypertension and risk factors related to lifestyle among women aged 40 years and over in Phuthamontthon district, Nakhon Pathom province, Thailand. Nakhon Pathom, Thailand: Faculty of Graduate Studies, Mahidol University; 2004.
244. Mo-suwan L, Junjana C, Puetpaiboon A. Increasing obesity in school children in a transitional society and the effect of the weight control program. Southeast Asian Journal of Tropical Medicine and Public Health. 1993;24(3):590-4.
245. Mo-suwan L, Nontarak J, Aekplakorn W, Satheannoppakao W. Computer Game Use and Television Viewing Increased Risk for Overweight among Low Activity Girls: Fourth Thai National Health Examination Survey 2008-2009. International Journal of Paediatrics. 2014:1-6.
246. Mo-Suwan L, Pongprapai S, Junjana C, Puetpaiboon A. Effects of a controlled trial of a school-based exercise program on the obesity indexes of preschool children. American Journal of Clinical Nutrition. 1998;68(5):1006-11.
247. Mo-Suwan L, Tongkumchum P, Puetpaiboon A. Determinants of overweight tracking from childhood to adolescence: A 5 y follow-up study of Hat Yai schoolchildren. International Journal of Obesity. 2000;24(12):1642-7.
248. Mongkhonsiri P. The mindful self: sense of self and health-promoting lifestyle behaviors among Thai college women. Palmerston North, New Zealand: Massey University; 2007.
249. Morinaka T, Limtrakul PN, Makonkawkeyoon L, Sone Y. Comparison of variations between percentage of body fat, body mass index and daily physical activity among young Japanese and Thai female students. Journal of physiological anthropology. 2012;31:21.
250. Mosuwan L, Geater AF. Risk factors for childhood obesity in a transitional society in Thailand. International Journal of Obesity. 1996;20(8):697-703.
251. Murayama N, Ohtsuka R. Heart rate indicators for assessing physical activity level in the field. American Journal of Human Biology. 1999;11(5):647-57.
252. Nabkasorn C, Miyai N, Sootmongkol A, Junprasert S, Yamamoto H, Arita M, et al. Effects of physical exercise on depression, neuroendocrine stress hormones and physiological fitness in adolescent females with depressive symptoms. European Journal of Public Health. 2006;16(2):179-84.
253. Naka K. Life-style and self-care of the elderly in a Thai village in Southern Thailand. Nakhon Pathom, Thailand: Faculty of Graduate Studies, Mahidol University; 1999.
254. Nakhern P, Kananub P. Exercise behavior of public health officer in Nakhorn Pathom province. Division of Epidemiology Ministry of Public Health. 2000;31(1):1-6.
255. Nakornkhet K. Physical activity attitude as a function of sociocultural differences. Eugene, Ore. Microform Publications, College of Human Development and Performance, University of Oregon; 1987.
256. Namphonkrung P, Jitpanya C, Lueboonthavatchai O. Factors related to exercise behavior in coronary artery disease patients. Journal of Nursing Science Chulalongkorn University. 2005;17(2):97-110.
257. Nanakorn S, Osaka R, Chusilp K, Tsuda A, Maskasame S, Ratanasiri A. Gender differences in Health-Related practices among University students in Northeast Thailand. Asia-Pacific Journal of Public Health. 1999;11(1):10-5.
258. Nankpong W, Laothamyingyong C. Exercise behavior of staffs in Chumphon police station, Chumphon province. Bangkok, Thailand: 2013.
259. Napradit P, Pantaewan P, Nimit-arnun N, Souvannakitti D, Rangsin R. Prevalence of overweight and obesity in Royal Thai Army personnel. Journal of the Medical Association of Thailand. 2007;90(2):335-40.
260. Naraphong W. Effects of a Culturally Sensitive Exercise Program on Fatigue, Sleep, Mood, and Symptom Distress among Thai Women with Breast Cancer Receiving Adjuvant Chemotherapy: A Pilot Randomized Controlled Trial: University of Cincinnati; 2013.
261. Narin J, Taravut T, Sangkoumnerd T, Thimachai P, Pakkaratho P, Kuhirunyaratn P, et al. Prevalence and factors associated with sufficient physical activity among medical students in Khon Kaen University. Srinagarind Medical Journal. 2008;23(4):389-95.
262. National Statistical Office. Report on survey of physical activity and sports participation of people with ages of 15 years and over 2001. Bangkok, Thailand: 2001.
263. National Statistical Office. Report of the exercise behaviour survey 2004. Bangkok, Thailand: 2004.
264. National Statistical Office. Report of the exercise behaviour survey 2007. Bangkok, Thailand: 2007.
265. National Statistical Office. Survey on population behaviour in playing sport or physical exercise and mental health 2011. Bangkok, Thailand: 2011.
266. National Statistical Office. The 2015 Physical Activity Survey. Bangkok, Thailand: 2016.
267. Nelson K, Lohsoonthorn V, Williams MA. Preterm delivery risk in relation to maternal occupational and leisure time physical activity among Thai women. Asian Biomedicine. 2009;3(3):267-77.
268. Newman S, Clemmer-Smith R, Yhoung-aree J. Food, lifestyle and fitness: obesity in central Thailand. Faseb Journal. 2008;22.
269. Ng N, Hakimi M, Minh HV, Juvekar S, Razzaque A, Ashraf A, et al. Prevalence of physical inactivity in nine rural INDEPTH Health and Demographic Surveillance Systems in five Asian countries. Global Health Action. 2009;2:44-53.
270. Ng N, Van Minh H, Juvekar S, Razzaque A, Bich TH, Kanungsukkasem U, et al. Using the INDEPTH HDSS to build capacity for chronic non-communicable disease risk factor surveillance in low and middle-income countries. Global Health Action. 2009;2:7-18.
271. Ngamjaroen A. Factors affecting exercise behavior among health group members at Ratchaburi province. Bangkok, Thailand: Graduate School, Silpakorn University; 2005.
272. Ngaosomskul S. A study of perceived benefits of action and self-efficacy to exercise behavior in coronary artery disease patients after revascularization. Nakhon Pathom, Thailand: Faculty of Graduate Studies, Mahidol University; 2000.
273. Ngowsiri K, Tanmahasamut P, Sukonthasab S. Rusie Dutton traditional Thai exercise promotes health related physical fitness and quality of life in menopausal women. Complementary Therapies in Clinical Practice. 2007;20(3):164-71.
274. Niamsawan A, Oba N, Tansupasawasdikun S. Effects of Ponglang music aerobic exercise on physical fitness and blood pressure among the elderly with hypertension. Journal of Nursing and Health Sciences. 2012;6(2):62-75.
275. Nilpetch P, Muktabhant B. Dietary Patterns, Leisure-time Activity and Nutritional Status of Early Adolescent Students at Mo din daeng Demonstration School Khon Kaen University. KKU Journal for Public Health Research (KKU-JPHR). 2012(Special Issue):1-10.
276. Nintachan P. Resilience and risk-taking behavior among Thai adolescents living in Bangkok, Thailand: Virginia Commonwealth University; 2007.
277. Noinawakul U, Pinyopasakul W, Kimpee S, Puwarawuttipanit W. The effects of a walking exercise program on perceived self-efficacy and functional capacity in stroke patients with hemiparesis. Journal of Nursing Science. 2010;28(4):45-53.
278. Nuntavipavong S, Rattanapongpinyo T, editors. Factors relating exercise decision of elders at Bung Ta Lua Water Park, Nakhon Ratchasima. Phayao Research Conference 5; 2016; Phayao, Thailand: University of Phayao.
279. Orawan B. Development of Thai Yoga-Chi Kung Neuromotor Combination Exercise for Active Aging. Journal of Aging and Physical Activity. 2012;20:S72-S3.
280. Osaka R, Nanakorn S, Chusilp K. Cornell medical index: A comparative study on health problems among Thai and Japanese nursing students. Southeast Asian Journal of Tropical Medicine and Public Health. 1998;29(2):293-8.
281. Osaka R, Nanakorn S, Sanseeha L, Nagahiro C, Kodama N. Healthy dietary habits, body mass index, and predictors among nursing students, northeast Thailand. Southeast Asian Journal of Tropical Medicine and Public Health. 1999;30(1):115-21.
282. Othaganont P, Sinthuorakan C, Jensupakarn P. Daily living practice of the life-satisfied Thai elderly. Journal of Transcultural Nursing. 2002;13(1):24-9.
283. Ounprom S. Effects of Health Educational Program on Health Promotion Behaviors Among Pre-Diabetes Adults. Journal of Nursing Science Naresuan University. 2007;1(1):100-11.
284. Page RM, Suwanteerangkul J. Self-rated health, psychosocial functioning, and health-related behavior among Thai adolescents. Paediatrics International. 2009;51(1):120-5.
285. Page RM, Taylor J, Suwanteerangkul J, Novilla LM. The influence of friendships and friendship-making ability in physical activity participation in Chiang Mai, Thailand high school students. International Electronic Journal of Health Education. 2005;8:95-103.
[truncated: 279 more rows]
